# Supplementary material for: Whole‐genome resequencing‐based QTL‐seq identified AhTc1 gene encoding a R2R3‐MYB transcription factor controlling peanut purple testa colour
Source: Plant Biotechnol J. 2019 Jun 12;18(1):96–105. doi: 10.1111/pbi.13175 (PMC6920131; doi:10.1111/pbi.13175)
Supplement: Supplementary file 3 — Table S1 Detail information of SNPs identified using whole genome resequencing. [file PBI-18-96-s003.xlsx]

## Sheet: Sheet1
Table S1. Detail information of SNPs identified using whole genome resequencing
Locus	Chr.	Position	Genotype of reference (R)	Genotype of varient allele (A)	Genotype R in purple parent	Genotype A in purple parent	Genotype R in purple pool	Genotype A in purple pool	Genotype R in pink parent	Genotype A in pink parent	Genotype R in pink pool	Genotype A in pink pool	FET.pvalue	AFD between pools	AFD between parents
Arahy.01:17458	Arahy.01	17458	G	GT	5	4	12	2	14	0	10	0	0.492754	-0.142857	-0.444444
Arahy.01:17968	Arahy.01	17968	T	C	5	4	17	0	9	0	22	0	1	0	-0.444444
Arahy.01:21013	Arahy.01	21013	G	GT	6	2	2	8	4	6	2	22	0.563567	0.116667	0.35
Arahy.01:38794	Arahy.01	38794	G	GT	9	5	21	3	7	0	12	1	1	-0.0480769	-0.357143
Arahy.01:77206	Arahy.01	77206	T	C	15	4	11	0	11	0	22	0	1	0	-0.210526
Arahy.01:82610	Arahy.01	82610	G	A	4	0	14	0	16	4	14	0	1	0	0.2
Arahy.01:85050	Arahy.01	85050	TA	T	5	1	15	17	8	1	10	10	1	-0.03125	-0.0555556
Arahy.01:86061	Arahy.01	86061	G	GATT	8	0	7	8	3	0	9	10	1	-0.00701754	0
Arahy.01:87001	Arahy.01	87001	T	TTATA	0	0	1	4	0	4	2	3	1	-0.2	NA
Arahy.01:87344	Arahy.01	87344	G	A	11	0	15	17	1	0	22	10	0.128187	-0.21875	0
Arahy.01:87365	Arahy.01	87365	T	C	12	0	18	19	1	0	21	8	0.0772635	-0.237651	0
Arahy.01:92811	Arahy.01	92811	G	A	5	0	13	18	8	0	13	15	0.796291	-0.0449309	0
Arahy.01:92995	Arahy.01	92995	G	A	11	0	9	18	8	0	12	14	0.406419	-0.128205	0
Arahy.01:93550	Arahy.01	93550	A	AT	7	0	28	23	17	0	35	10	0.0305478	-0.228758	0
Arahy.01:94948	Arahy.01	94948	C	A	12	0	32	17	11	0	12	16	0.0929504	0.22449	0
Arahy.01:98295	Arahy.01	98295	T	C	0	9	21	19	0	9	5	14	0.0917667	0.261842	0
Arahy.01:101501	Arahy.01	101501	G	A	9	0	22	20	7	0	21	16	0.821484	-0.043758	0
Arahy.01:102614	Arahy.01	102614	G	A	13	0	19	26	10	0	16	12	0.237729	-0.149206	0
Arahy.01:109020	Arahy.01	109020	CT	C	11	1	15	14	3	0	15	2	0.0229938	-0.365112	-0.0833333
Arahy.01:110100	Arahy.01	110100	G	A	12	0	21	16	6	0	17	17	0.637655	0.0675676	0
Arahy.01:110633	Arahy.01	110633	A	AC	0	0	5	6	1	4	1	1	1	-0.0454545	NA
Arahy.01:112487	Arahy.01	112487	CA	C	6	1	27	12	6	3	20	3	0.137582	-0.177258	0.190476
Arahy.01:124146	Arahy.01	124146	AAT	A	8	0	7	11	1	0	5	6	1	-0.0656566	0
Arahy.01:124428	Arahy.01	124428	G	A	1	0	26	0	4	3	13	0	1	0	0.428571
Arahy.01:124538	Arahy.01	124538	G	A	6	0	15	11	10	0	9	7	1	0.0144231	0
Arahy.01:125286	Arahy.01	125286	G	A	9	0	12	8	10	0	15	17	0.403916	0.13125	0
Arahy.01:128202	Arahy.01	128202	G	A	0	6	17	20	0	8	12	18	0.804478	0.0594595	0
Arahy.01:129882	Arahy.01	129882	C	T	4	0	19	14	10	0	12	15	0.436509	0.131313	0
Arahy.01:130119	Arahy.01	130119	T	C	8	0	19	17	7	0	15	19	0.485003	0.0866013	0
Arahy.01:130279	Arahy.01	130279	CAGA	C	12	0	19	24	4	1	10	9	0.589525	-0.0844553	0.2
Arahy.01:130716	Arahy.01	130716	C	T	9	0	20	17	5	0	17	16	1	0.025389	0
Arahy.01:131724	Arahy.01	131724	C	T	5	0	16	14	15	0	23	19	1	-0.0142857	0
Arahy.01:133101	Arahy.01	133101	C	CT	8	0	18	9	10	2	17	6	0.758193	-0.0724638	0.166667
Arahy.01:138235	Arahy.01	138235	A	G	6	0	21	10	11	0	16	16	0.202826	0.177419	0
Arahy.01:138455	Arahy.01	138455	C	A	6	0	27	21	11	0	25	5	0.0151097	-0.270833	0
Arahy.01:143733	Arahy.01	143733	C	T	13	0	29	14	8	0	20	14	0.480696	0.0861833	0
Arahy.01:145754	Arahy.01	145754	G	A	13	0	25	8	14	0	16	11	0.264508	0.164983	0
Arahy.01:145988	Arahy.01	145988	G	A	19	0	31	10	13	0	11	7	0.350488	0.144986	0
Arahy.01:146895	Arahy.01	146895	G	A	10	0	17	20	9	0	13	13	0.801718	-0.0405405	0
Arahy.01:147505	Arahy.01	147505	G	A	0	16	15	13	0	19	8	15	0.259189	0.187888	0
Arahy.01:148806	Arahy.01	148806	C	T	8	0	16	13	3	0	12	9	1	-0.0197044	0
Arahy.01:148919	Arahy.01	148919	A	AT	9	0	12	10	5	0	15	7	0.536507	-0.136364	0
Arahy.01:152700	Arahy.01	152700	T	TA	4	4	1	41	2	6	0	12	1	0.0238095	0.25
Arahy.01:156188	Arahy.01	156188	G	GT	13	5	30	2	6	0	33	0	0.238462	-0.0625	-0.277778
Arahy.01:163222	Arahy.01	163222	C	CA	5	6	21	7	4	1	24	3	0.295464	-0.138889	-0.345455
Arahy.01:164480	Arahy.01	164480	C	T	7	0	20	9	7	0	31	15	1	0.0157421	0
Arahy.01:167689	Arahy.01	167689	AT	A	14	0	23	7	9	0	16	15	0.0620018	0.250538	0
Arahy.01:167911	Arahy.01	167911	T	A	0	16	4	17	0	8	12	15	0.0752073	-0.253968	0
Arahy.01:168775	Arahy.01	168775	C	A	10	0	15	18	8	0	16	5	0.0469771	-0.307359	0
Arahy.01:173133	Arahy.01	173133	G	T	9	0	14	21	16	0	14	11	0.295593	-0.16	0
Arahy.01:173571	Arahy.01	173571	G	A	0	15	13	17	0	9	10	13	1	-0.00144928	0
Arahy.01:182493	Arahy.01	182493	C	T	3	0	9	20	5	0	10	9	0.227032	-0.215971	0
Arahy.01:182961	Arahy.01	182961	G	A	20	0	12	6	15	0	18	2	0.117144	-0.233333	0
Arahy.01:190978	Arahy.01	190978	C	A	13	0	29	17	7	0	21	14	0.820462	0.0304348	0
Arahy.01:191703	Arahy.01	191703	TG	T	10	0	9	18	6	0	15	9	0.0512507	-0.291667	0
Arahy.01:192108	Arahy.01	192108	T	G	10	0	23	9	12	0	11	12	0.094293	0.240489	0
Arahy.01:192820	Arahy.01	192820	G	A	12	0	19	16	12	0	17	16	1	0.0277056	0
Arahy.01:194270	Arahy.01	194270	G	A	15	0	23	14	6	0	31	17	0.824533	-0.0242117	0
Arahy.01:194278	Arahy.01	194278	A	T	11	0	27	17	9	0	29	15	0.824848	-0.0454545	0
Arahy.01:196297	Arahy.01	196297	C	T	2	0	23	19	12	0	19	12	0.636918	-0.0652842	0
Arahy.01:203382	Arahy.01	203382	T	A	15	0	15	17	7	0	19	8	0.112006	-0.234954	0
Arahy.01:203720	Arahy.01	203720	C	CTA	4	0	12	10	11	0	10	6	0.744133	-0.0795455	0
Arahy.01:204460	Arahy.01	204460	G	A	10	0	20	14	15	0	18	11	1	-0.0324544	0
Arahy.01:212580	Arahy.01	212580	G	A	15	0	12	13	6	0	17	9	0.263967	-0.173846	0
Arahy.01:214942	Arahy.01	214942	A	T	0	12	12	18	0	6	12	16	1	-0.0285714	0
Arahy.01:214946	Arahy.01	214946	A	G	0	9	14	17	0	7	10	15	0.788899	0.0516129	0
Arahy.01:215019	Arahy.01	215019	T	TA	0	7	17	20	0	14	11	17	0.622308	0.0666023	0
Arahy.01:218141	Arahy.01	218141	T	G	15	0	14	8	9	0	17	10	1	0.00673401	0
Arahy.01:226277	Arahy.01	226277	G	T	9	0	13	18	7	0	31	15	0.0354812	-0.254558	0
Arahy.01:228051	Arahy.01	228051	G	A	14	0	16	12	11	0	14	9	1	-0.0372671	0
Arahy.01:230408	Arahy.01	230408	G	A	17	0	30	17	12	0	29	16	1	-0.00614657	0
Arahy.01:232774	Arahy.01	232774	C	T	0	4	15	5	0	2	11	18	0.0190006	0.37069	0
Arahy.01:238363	Arahy.01	238363	G	GTA	9	0	10	10	8	0	13	17	0.773931	0.0666667	0
Arahy.01:244525	Arahy.01	244525	G	A	0	6	21	23	0	7	11	19	0.473867	0.110606	0
Arahy.01:244908	Arahy.01	244908	G	C	0	8	16	20	0	10	14	31	0.252184	0.133333	0
Arahy.01:262251	Arahy.01	262251	T	A	6	0	24	16	10	0	19	7	0.304392	-0.130769	0
Arahy.01:271283	Arahy.01	271283	G	A	11	0	24	7	16	0	14	18	0.0097348	0.336694	0
Arahy.01:277270	Arahy.01	277270	T	TA	2	0	16	14	6	1	6	12	0.236558	0.2	0.142857
Arahy.01:280748	Arahy.01	280748	C	CAT	15	1	14	14	13	1	15	9	0.412135	-0.125	0.00892857
Arahy.01:287980	Arahy.01	287980	G	A	6	0	16	12	6	0	11	10	0.778563	0.047619	0
Arahy.01:288253	Arahy.01	288253	G	A	2	0	10	15	12	0	16	7	0.048693	-0.295652	0
Arahy.01:288941	Arahy.01	288941	C	T	4	0	15	12	16	0	16	7	0.386674	-0.140097	0
Arahy.01:290634	Arahy.01	290634	C	A	9	0	18	14	9	0	15	17	0.617302	0.09375	0
Arahy.01:293933	Arahy.01	293933	G	T	0	14	23	12	0	9	4	19	0.000410352	0.48323	0
Arahy.01:298937	Arahy.01	298937	C	A	18	0	23	12	16	0	10	11	0.262574	0.180952	0
Arahy.01:299729	Arahy.01	299729	C	T	6	0	8	20	14	0	32	17	0.00231249	-0.367347	0
Arahy.01:300465	Arahy.01	300465	A	AT	3	0	7	8	4	0	18	8	0.194042	-0.225641	0
Arahy.01:300757	Arahy.01	300757	AAT	A	14	2	22	3	12	0	26	0	0.110444	-0.12	-0.125
Arahy.01:302627	Arahy.01	302627	G	A	8	0	5	12	6	0	12	5	0.0380843	-0.411765	0
Arahy.01:305270	Arahy.01	305270	AT	A	0	7	13	20	0	6	5	11	0.754084	0.0814394	0
Arahy.01:308849	Arahy.01	308849	C	T	5	0	9	4	6	0	7	19	0.0171634	0.423077	0
Arahy.01:309265	Arahy.01	309265	T	C	14	0	26	9	5	0	18	10	0.420539	0.1	0
Arahy.01:313889	Arahy.01	313889	T	TTA	8	0	15	7	7	0	14	13	0.381154	0.1633	0
Arahy.01:314175	Arahy.01	314175	A	AC	0	0	3	7	3	1	2	4	1	-0.0333333	NA
Arahy.01:315947	Arahy.01	315947	C	T	17	0	18	13	10	0	14	13	0.791882	0.0621266	0
Arahy.01:317146	Arahy.01	317146	A	G	6	0	21	15	12	0	15	15	0.620721	0.0833333	0
Arahy.01:317728	Arahy.01	317728	G	A	0	5	25	12	0	5	7	9	0.132379	0.238176	0
Arahy.01:318803	Arahy.01	318803	C	T	1	0	6	2	5	0	4	7	0.169802	0.386364	0
Arahy.01:320340	Arahy.01	320340	A	C	5	0	5	2	6	0	4	4	0.608392	0.214286	0
Arahy.01:324873	Arahy.01	324873	G	A	6	0	19	13	13	0	31	5	0.0152864	-0.267361	0
Arahy.01:328031	Arahy.01	328031	C	T	0	0	1	7	1	0	4	9	0.606467	-0.182692	NA
Arahy.01:330352	Arahy.01	330352	C	T	12	0	16	9	12	0	19	5	0.345131	-0.151667	0
Arahy.01:337191	Arahy.01	337191	AT	A	0	13	16	15	0	8	13	17	0.611129	0.0827957	0
Arahy.01:344520	Arahy.01	344520	G	A	6	0	19	10	3	0	12	20	0.040865	0.280172	0
Arahy.01:347497	Arahy.01	347497	G	A	0	4	13	17	0	10	21	27	1	-0.00416667	0
Arahy.01:347707	Arahy.01	347707	G	A	8	0	8	8	3	0	5	4	1	-0.0555556	0
Arahy.01:353842	Arahy.01	353842	C	T	9	0	5	4	2	0	14	5	0.407396	-0.181287	0
Arahy.01:362072	Arahy.01	362072	C	T	0	6	6	10	0	8	7	6	0.466657	-0.163462	0
Arahy.01:380279	Arahy.01	380279	G	T	6	0	10	15	7	0	24	11	0.0364452	-0.285714	0
Arahy.01:385520	Arahy.01	385520	G	A	3	0	20	12	5	0	18	9	0.790268	-0.0416667	0
Arahy.01:386405	Arahy.01	386405	A	G	4	0	34	14	11	0	15	12	0.212443	0.152778	0
Arahy.01:388383	Arahy.01	388383	G	A	11	0	23	13	13	0	14	6	0.771509	-0.0611111	0
Arahy.01:389939	Arahy.01	389939	G	A	4	0	6	8	5	0	12	16	1	0	0
Arahy.01:389955	Arahy.01	389955	TTAATAA	T	0	1	6	4	0	0	12	1	0.126869	-0.323077	NA
Arahy.01:393299	Arahy.01	393299	G	A	5	0	16	4	7	0	11	4	0.700273	0.0666667	0
Arahy.01:413508	Arahy.01	413508	A	AAT	2	3	3	13	0	0	1	12	0.605911	0.110577	NA
Arahy.01:425597	Arahy.01	425597	T	C	8	0	16	11	16	0	12	10	0.778563	0.047138	0
Arahy.01:427309	Arahy.01	427309	C	T	7	0	16	8	7	0	11	6	1	0.0196078	0
Arahy.01:429648	Arahy.01	429648	C	CT	4	0	13	8	3	1	11	7	1	0.00793651	0.25
Arahy.01:441641	Arahy.01	441641	G	A	8	0	18	12	10	0	15	5	0.365444	-0.15	0
Arahy.01:442475	Arahy.01	442475	T	C	7	0	21	10	10	0	8	8	0.343425	0.177419	0
Arahy.01:445962	Arahy.01	445962	G	A	0	12	8	11	0	12	9	7	0.505085	-0.141447	0
Arahy.01:446791	Arahy.01	446791	C	T	6	0	11	15	22	0	12	10	0.562682	-0.122378	0
Arahy.01:450172	Arahy.01	450172	C	G	0	8	9	22	0	9	7	4	0.0703493	-0.346041	0
Arahy.01:452041	Arahy.01	452041	C	T	0	8	12	25	0	11	5	19	0.390622	0.115991	0
Arahy.01:453570	Arahy.01	453570	C	T	8	0	19	14	14	5	10	10	0.776452	0.0757576	0.263158
Arahy.01:454115	Arahy.01	454115	TA	T	4	9	25	20	0	7	10	18	0.148044	0.198413	0.307692
Arahy.01:463282	Arahy.01	463282	GT	G	2	9	13	22	2	6	8	11	0.775343	-0.0496241	-0.0681818
Arahy.01:464163	Arahy.01	464163	C	T	5	0	13	13	5	0	11	24	0.187731	0.185714	0
Arahy.01:464767	Arahy.01	464767	G	A	8	0	27	0	11	0	20	4	0.042521	0.166667	0
Arahy.01:473621	Arahy.01	473621	A	AT	0	12	19	17	0	8	9	9	1	0.0277778	0
Arahy.01:476242	Arahy.01	476242	G	A	11	0	14	12	12	0	18	7	0.249161	-0.181538	0
Arahy.01:479206	Arahy.01	479206	T	A	12	0	10	5	3	0	10	7	0.725669	0.0784314	0
Arahy.01:482385	Arahy.01	482385	T	G	0	3	1	1	0	0	2	0	1	-0.5	NA
Arahy.01:483851	Arahy.01	483851	T	C	20	0	32	14	8	0	31	19	0.520562	0.0756522	0
Arahy.01:490249	Arahy.01	490249	T	C	12	0	17	10	5	0	14	11	0.778023	0.0696296	0
Arahy.01:490467	Arahy.01	490467	C	G	0	10	19	15	0	7	12	18	0.222447	0.158824	0
Arahy.01:491252	Arahy.01	491252	C	T	0	2	4	10	0	8	3	7	1	-0.0142857	0
Arahy.01:491476	Arahy.01	491476	ACAT	A	8	0	10	8	7	0	5	7	0.710382	0.138889	0
Arahy.01:491701	Arahy.01	491701	G	GGAA	0	4	10	7	1	2	9	3	0.449475	-0.161765	-0.333333
Arahy.01:491984	Arahy.01	491984	TC	T	1	0	14	12	3	4	13	7	0.55096	-0.111538	0.571429
Arahy.01:499323	Arahy.01	499323	T	A	12	0	15	14	8	2	15	7	0.26595	-0.164577	0.2
Arahy.01:514511	Arahy.01	514511	GA	G	3	0	12	16	4	0	7	5	0.494457	-0.154762	0
Arahy.01:514553	Arahy.01	514553	T	C	3	0	13	11	3	0	9	6	0.752638	-0.0583333	0
Arahy.01:517891	Arahy.01	517891	T	C	10	0	26	22	6	0	19	7	0.138679	-0.189103	0
Arahy.01:518338	Arahy.01	518338	T	A	8	0	19	14	17	0	23	6	0.102303	-0.217346	0
Arahy.01:526194	Arahy.01	526194	G	A	8	0	27	11	13	0	7	10	0.06965	0.298762	0
Arahy.01:526993	Arahy.01	526993	T	C	9	0	13	12	21	0	20	12	0.589304	-0.105	0
Arahy.01:528589	Arahy.01	528589	G	A	0	14	24	13	0	6	16	20	0.101872	0.204204	0
Arahy.01:528763	Arahy.01	528763	G	A	9	0	19	23	9	0	19	15	0.489188	-0.106443	0
Arahy.01:533506	Arahy.01	533506	C	CAAT	7	0	11	8	9	0	10	8	1	0.0233918	0
Arahy.01:535792	Arahy.01	535792	CAT	C	15	0	15	7	18	0	13	13	0.248889	0.181818	0
Arahy.01:536066	Arahy.01	536066	G	T	0	5	19	16	0	13	14	19	0.344923	0.118615	0
Arahy.01:536617	Arahy.01	536617	G	GT	0	11	11	12	0	14	6	9	0.744205	0.0782609	0
Arahy.01:543459	Arahy.01	543459	A	T	23	0	20	16	16	0	18	8	0.30392	-0.136752	0
Arahy.01:547092	Arahy.01	547092	G	GCT	3	0	5	11	0	5	0	11	0.0598291	0.3125	1
Arahy.01:554955	Arahy.01	554955	G	A	9	0	16	8	5	0	21	10	1	-0.0107527	0
Arahy.01:556519	Arahy.01	556519	CA	C	0	15	8	30	1	10	9	4	0.00457506	-0.481781	-0.0909091
Arahy.01:556530	Arahy.01	556530	A	AT	19	0	31	9	13	0	5	8	0.0155151	0.390385	0
Arahy.01:560455	Arahy.01	560455	C	T	12	0	14	19	12	0	23	13	0.0935509	-0.214646	0
Arahy.01:560820	Arahy.01	560820	AT	A	10	0	17	15	9	2	14	10	0.788899	-0.0520833	0.181818
Arahy.01:562495	Arahy.01	562495	G	A	0	9	11	17	0	11	11	20	0.793411	0.0380184	0
Arahy.01:570308	Arahy.01	570308	A	T	9	0	18	15	11	0	18	16	1	0.0160428	0
Arahy.01:571668	Arahy.01	571668	C	T	10	8	46	0	9	0	30	0	1	0	-0.444444
Arahy.01:577475	Arahy.01	577475	G	A	11	0	16	14	5	0	12	11	1	0.0115942	0
Arahy.01:577567	Arahy.01	577567	C	G	0	16	20	12	0	9	9	13	0.16652	0.215909	0
Arahy.01:581126	Arahy.01	581126	C	T	0	12	11	21	0	6	24	11	0.00718738	-0.341964	0
Arahy.01:581186	Arahy.01	581186	C	T	11	0	20	12	7	0	13	11	0.590284	0.0833333	0
Arahy.01:582234	Arahy.01	582234	G	A	13	0	18	13	11	0	10	4	0.513363	-0.133641	0
Arahy.01:586663	Arahy.01	586663	AAATAATAATAATAAT	A	0	0	2	3	0	0	1	0	1	-0.6	NA
Arahy.01:593373	Arahy.01	593373	G	A	7	3	47	8	11	3	26	9	0.269102	0.111688	-0.0857143
Arahy.01:593500	Arahy.01	593500	C	T	8	6	40	20	13	5	26	21	0.316526	0.113475	-0.150794
Arahy.01:593524	Arahy.01	593524	A	G	8	3	34	13	15	4	30	13	0.819506	0.0257298	-0.062201
Arahy.01:593748	Arahy.01	593748	A	C	14	3	27	2	22	1	33	5	0.689852	0.0626134	-0.132992
Arahy.01:593864	Arahy.01	593864	C	T	17	15	32	28	11	8	34	16	0.170982	-0.146667	-0.0476974
Arahy.01:593934	Arahy.01	593934	A	G	18	9	31	25	9	12	24	22	0.842387	0.0318323	0.238095
Arahy.01:594135	Arahy.01	594135	G	A	10	10	30	38	13	15	23	26	0.851197	-0.0282113	0.0357143
Arahy.01:594364	Arahy.01	594364	T	C	12	6	37	21	16	8	45	20	0.568731	-0.0543767	0
Arahy.01:594401	Arahy.01	594401	A	G	11	4	49	24	14	7	37	17	1	-0.0139523	0.0666667
Arahy.01:594457	Arahy.01	594457	G	T	10	0	44	8	8	5	38	5	0.766283	-0.0375671	0.384615
Arahy.01:594458	Arahy.01	594458	C	T	10	0	44	8	8	5	38	5	0.766283	-0.0375671	0.384615
Arahy.01:594474	Arahy.01	594474	G	A	10	0	52	9	8	5	33	4	0.761132	-0.0394329	0.384615
Arahy.01:594497	Arahy.01	594497	A	G	9	2	51	16	8	5	36	7	0.471743	-0.0760153	0.202797
Arahy.01:594568	Arahy.01	594568	T	A	10	4	46	8	6	3	34	5	1	-0.019943	0.047619
Arahy.01:594591	Arahy.01	594591	A	G	14	11	47	14	5	6	34	15	0.391175	0.0766143	0.105455
Arahy.01:594631	Arahy.01	594631	ATT	A	14	9	43	9	7	6	35	13	0.334179	0.0977564	0.0702341
Arahy.01:594844	Arahy.01	594844	T	G	12	11	31	8	12	5	23	5	1	-0.0265568	-0.184143
Arahy.01:594846	Arahy.01	594846	C	T	12	11	31	9	11	5	23	5	0.764894	-0.0464286	-0.165761
Arahy.01:594898	Arahy.01	594898	T	C	17	11	36	8	16	5	29	6	1	-0.0103896	-0.154762
Arahy.01:595263	Arahy.01	595263	CT	C	8	2	46	1	13	1	38	9	0.0153126	0.170213	-0.128571
Arahy.01:595561	Arahy.01	595561	G	GTTTTT	4	3	6	10	3	2	2	7	0.660761	0.152778	-0.0285714
Arahy.01:595580	Arahy.01	595580	C	A	2	5	7	7	4	3	8	2	0.209921	-0.3	-0.285714
Arahy.01:596099	Arahy.01	596099	T	C	14	4	32	10	15	3	34	8	0.790931	-0.047619	-0.0555556
Arahy.01:596108	Arahy.01	596108	G	A	15	6	30	10	11	5	35	8	0.596289	-0.0639535	0.0267857
Arahy.01:596153	Arahy.01	596153	C	T	12	6	36	13	10	8	32	11	1	-0.00949217	0.111111
Arahy.01:596201	Arahy.01	596201	T	G	10	6	34	13	8	8	30	13	0.819506	0.0257298	0.125
Arahy.01:596204	Arahy.01	596204	C	T	10	6	33	15	6	8	28	13	1	0.00457317	0.196429
Arahy.01:596207	Arahy.01	596207	A	T	9	6	34	15	6	8	31	13	1	-0.0106679	0.171429
Arahy.01:596224	Arahy.01	596224	C	T	13	7	37	27	7	10	26	14	0.538625	-0.071875	0.238235
Arahy.01:596273	Arahy.01	596273	T	C	10	6	33	22	13	4	20	13	1	-0.00606061	-0.139706
Arahy.01:596274	Arahy.01	596274	C	T	10	6	33	22	12	4	22	13	0.827563	-0.0285714	-0.125
Arahy.01:596283	Arahy.01	596283	C	CA	9	6	35	22	13	3	18	10	1	-0.0288221	-0.2125
Arahy.01:596293	Arahy.01	596293	A	G	9	6	37	22	13	3	21	10	0.81706	-0.0503007	-0.2125
Arahy.01:596630	Arahy.01	596630	T	C	9	3	27	8	5	1	31	8	1	-0.0234432	-0.0833333
Arahy.01:596648	Arahy.01	596648	G	A	8	3	29	13	9	2	34	11	0.632012	-0.0650794	-0.0909091
Arahy.01:596680	Arahy.01	596680	C	T	9	4	28	10	13	2	31	11	1	-0.00125313	-0.174359
Arahy.01:596696	Arahy.01	596696	T	C	8	4	32	14	13	3	24	13	0.813984	0.0470035	-0.145833
Arahy.01:596771	Arahy.01	596771	G	A	9	3	32	22	14	6	23	12	0.656266	-0.0645503	0.05
Arahy.01:596779	Arahy.01	596779	T	TC	8	3	34	18	13	4	25	10	0.642844	-0.0604396	-0.0374332
Arahy.01:596790	Arahy.01	596790	C	G	9	3	32	17	13	5	27	9	0.475297	-0.0969388	0.0277778
Arahy.01:596800	Arahy.01	596800	G	A	10	3	35	21	9	6	25	10	0.496146	-0.0892857	0.169231
Arahy.01:596868	Arahy.01	596868	G	T	11	3	34	15	12	4	33	12	0.819956	-0.0394558	0.0357143
Arahy.01:596902	Arahy.01	596902	C	A	10	1	44	8	12	3	34	10	0.435093	0.0734266	0.109091
Arahy.01:596906	Arahy.01	596906	C	T	11	1	39	8	12	3	32	9	0.5978	0.0492994	0.116667
Arahy.01:596915	Arahy.01	596915	C	T	11	1	41	7	12	3	33	10	0.419756	0.0867248	0.116667
Arahy.01:596917	Arahy.01	596917	T	C	13	1	38	7	12	3	34	10	0.429869	0.0717172	0.128571
Arahy.01:596939	Arahy.01	596939	A	G	20	1	43	10	15	2	35	12	0.474153	0.0666399	0.070028
Arahy.01:596960	Arahy.01	596960	G	A	19	3	39	8	13	2	35	9	0.789831	0.0343327	-0.0030303
Arahy.01:596977	Arahy.01	596977	G	A	20	2	35	9	15	4	29	8	1	0.0116708	0.119617
Arahy.01:596985	Arahy.01	596985	G	C	20	2	35	10	14	5	28	9	1	0.021021	0.172249
Arahy.01:597025	Arahy.01	597025	A	C	17	4	36	18	12	9	29	13	0.82954	-0.0238095	0.238095
Arahy.01:597043	Arahy.01	597043	A	G	21	4	36	21	7	9	32	15	0.680621	-0.0492721	0.4025
Arahy.01:597051	Arahy.01	597051	G	T	23	4	34	22	7	9	31	16	0.682842	-0.0524316	0.414352
Arahy.01:597138	Arahy.01	597138	G	T	21	5	34	40	12	9	33	25	0.22488	-0.109506	0.236264
Arahy.01:597188	Arahy.01	597188	C	T	20	5	32	46	12	8	32	25	0.115977	-0.151147	0.2
Arahy.01:597204	Arahy.01	597204	T	C	16	6	27	49	14	6	29	27	0.0755679	-0.162594	0.0272727
Arahy.01:597250	Arahy.01	597250	C	A	11	3	39	50	17	9	24	21	0.360369	-0.0951311	0.131868
Arahy.01:597457	Arahy.01	597457	G	T	19	2	39	33	15	5	25	13	0.310143	-0.116228	0.154762
Arahy.01:597469	Arahy.01	597469	CT	C	14	2	37	29	14	5	22	11	0.386681	-0.106061	0.138158
Arahy.01:597554	Arahy.01	597554	A	G	20	3	45	31	17	1	29	7	0.032661	-0.21345	-0.0748792
Arahy.01:597583	Arahy.01	597583	T	C	19	1	45	20	11	0	30	3	0.0221696	-0.216783	-0.05
Arahy.01:597593	Arahy.01	597593	G	T	18	2	38	20	13	0	29	4	0.0256915	-0.223615	-0.1
Arahy.01:597625	Arahy.01	597625	C	A	13	2	42	18	11	0	33	3	0.0201356	-0.216667	-0.133333
Arahy.01:598051	Arahy.01	598051	A	G	7	4	36	8	9	2	24	6	1	0.0181818	-0.181818
Arahy.01:598057	Arahy.01	598057	G	T	7	4	37	8	4	2	21	6	0.760595	0.0444444	-0.030303
Arahy.01:598098	Arahy.01	598098	G	C	9	4	36	13	8	4	17	10	0.435212	0.105064	0.025641
Arahy.01:598103	Arahy.01	598103	T	A	9	4	39	13	8	6	18	11	0.310143	0.12931	0.120879
Arahy.01:598180	Arahy.01	598180	T	C	8	7	40	29	13	10	20	19	0.548948	0.0668896	-0.0318841
Arahy.01:598206	Arahy.01	598206	G	A	5	6	46	27	12	8	24	17	0.690815	0.0447711	-0.145455
Arahy.01:598245	Arahy.01	598245	A	C	6	6	45	21	12	6	28	11	0.827038	-0.0361305	-0.166667
Arahy.01:599270	Arahy.01	599270	TA	T	0	0	5	6	2	0	3	1	0.569231	-0.295455	NA
Arahy.01:606091	Arahy.01	606091	A	AT	0	2	16	18	1	12	10	14	0.790849	0.0539216	-0.0769231
Arahy.01:606189	Arahy.01	606189	C	G	4	0	18	22	15	0	20	9	0.055093	-0.239655	0
Arahy.01:625132	Arahy.01	625132	GA	G	0	11	20	15	0	6	6	9	0.35799	0.171429	0
Arahy.01:627956	Arahy.01	627956	C	T	0	15	20	19	0	9	8	15	0.291681	0.164994	0
Arahy.01:636681	Arahy.01	636681	G	A	9	0	19	25	8	0	24	17	0.194923	-0.153548	0
Arahy.01:637177	Arahy.01	637177	G	A	5	0	19	11	6	0	22	3	0.0608309	-0.246667	0
Arahy.01:638484	Arahy.01	638484	CA	C	8	4	24	0	16	0	28	0	1	0	-0.333333
Arahy.01:640406	Arahy.01	640406	G	A	15	0	19	14	12	0	19	13	1	-0.0179924	0
Arahy.01:641806	Arahy.01	641806	C	T	0	14	13	16	0	10	9	17	0.582611	0.102122	0
Arahy.01:653995	Arahy.01	653995	G	A	4	0	15	11	7	0	8	8	0.752708	0.0769231	0
Arahy.01:655136	Arahy.01	655136	G	A	0	11	19	14	0	13	5	19	0.00711436	0.367424	0
Arahy.01:659566	Arahy.01	659566	CT	C	8	2	17	0	9	6	13	1	0.451613	0.0714286	0.2
Arahy.01:663323	Arahy.01	663323	GT	G	4	6	20	7	16	2	25	3	0.177054	-0.152116	-0.488889
Arahy.01:666664	Arahy.01	666664	T	TA	8	0	11	14	11	0	16	13	0.585679	-0.111724	0
Arahy.01:667724	Arahy.01	667724	C	T	10	0	24	13	12	0	22	6	0.278561	-0.137066	0
Arahy.01:668109	Arahy.01	668109	T	A	18	0	13	34	8	0	26	19	0.00578138	-0.301182	0
Arahy.01:671662	Arahy.01	671662	C	T	0	12	13	12	0	3	15	16	1	0.036129	0
Arahy.01:672635	Arahy.01	672635	C	T	0	14	15	12	0	5	13	20	0.298845	0.161616	0
Arahy.01:674664	Arahy.01	674664	C	CT	12	4	21	9	7	0	22	1	0.0306709	-0.256522	-0.25
Arahy.01:680285	Arahy.01	680285	C	T	0	11	16	19	0	13	3	12	0.11715	0.257143	0
Arahy.01:682221	Arahy.01	682221	C	T	14	0	24	22	8	0	17	9	0.327742	-0.132107	0
Arahy.01:688654	Arahy.01	688654	G	A	0	0	10	0	3	3	8	0	1	0	NA
Arahy.01:693687	Arahy.01	693687	G	T	3	4	28	0	7	0	23	0	1	0	-0.571429
Arahy.01:695106	Arahy.01	695106	T	C	9	0	13	10	14	0	15	12	1	0.00966184	0
Arahy.01:701979	Arahy.01	701979	G	GT	3	3	33	7	5	0	28	2	0.282829	-0.108333	-0.5
Arahy.01:702132	Arahy.01	702132	AG	A	6	0	21	12	6	0	15	9	1	0.0113636	0
Arahy.01:713370	Arahy.01	713370	C	T	0	8	16	8	0	5	12	14	0.166322	0.205128	0
Arahy.01:713459	Arahy.01	713459	CA	C	9	2	14	15	3	2	8	9	1	0.0121704	0.218182
Arahy.01:714506	Arahy.01	714506	T	TA	1	15	17	16	0	14	20	10	0.306448	-0.151515	0.0625
Arahy.01:715358	Arahy.01	715358	T	TA	5	0	14	16	9	0	11	11	1	-0.0333333	0
Arahy.01:716407	Arahy.01	716407	G	A	8	0	28	9	10	0	9	11	0.0400843	0.306757	0
Arahy.01:728605	Arahy.01	728605	G	A	21	0	15	11	17	0	16	4	0.128265	-0.223077	0
Arahy.01:728910	Arahy.01	728910	A	G	9	0	16	22	7	0	14	15	0.630042	-0.061706	0
Arahy.01:748062	Arahy.01	748062	C	CTA	1	4	1	2	1	2	2	4	1	0	-0.133333
Arahy.01:764699	Arahy.01	764699	G	GA	16	1	19	16	7	0	13	6	0.390931	-0.141353	-0.0588235
Arahy.01:765743	Arahy.01	765743	C	CT	6	0	8	6	7	0	3	10	0.120112	0.340659	0
Arahy.01:766718	Arahy.01	766718	G	A	11	0	27	4	9	0	16	17	0.00130944	0.386119	0
Arahy.01:774503	Arahy.01	774503	CT	C	7	0	26	15	9	0	15	10	0.799263	0.0341463	0
Arahy.01:775280	Arahy.01	775280	G	T	8	0	17	15	11	0	13	7	0.564818	-0.11875	0
Arahy.01:778091	Arahy.01	778091	G	C	0	18	13	18	0	11	16	14	0.446153	-0.113978	0
Arahy.01:780867	Arahy.01	780867	G	C	19	0	15	20	12	0	14	6	0.0910741	-0.271429	0
Arahy.01:791269	Arahy.01	791269	C	T	0	13	18	16	0	7	15	11	0.796325	-0.0475113	0
Arahy.01:806666	Arahy.01	806666	T	G	2	0	13	15	6	0	12	4	0.113029	-0.285714	0
Arahy.01:808062	Arahy.01	808062	A	AT	0	6	2	15	0	9	1	21	0.570303	0.0721925	0
Arahy.01:810437	Arahy.01	810437	A	T	9	0	27	10	7	0	23	12	0.610995	0.0725869	0
Arahy.01:811443	Arahy.01	811443	C	T	0	12	3	15	0	8	15	16	0.0341961	-0.317204	0
Arahy.01:812540	Arahy.01	812540	T	G	13	0	16	9	9	0	18	11	1	0.0193103	0
Arahy.01:812666	Arahy.01	812666	A	AAT	9	0	9	6	6	0	13	10	1	0.0347826	0
Arahy.01:814203	Arahy.01	814203	C	T	13	0	13	20	10	0	6	3	0.257203	-0.272727	0
Arahy.01:815924	Arahy.01	815924	G	A	0	9	8	19	0	10	8	14	0.761265	-0.0673401	0
Arahy.01:818436	Arahy.01	818436	GA	G	5	4	28	1	8	0	18	2	0.559271	0.0655172	-0.444444
Arahy.01:821599	Arahy.01	821599	G	A	13	0	12	8	14	0	15	7	0.748779	-0.0818182	0
Arahy.01:822642	Arahy.01	822642	AAT	A	4	0	9	11	3	0	6	11	0.73838	0.0970588	0
Arahy.01:822918	Arahy.01	822918	C	T	0	22	8	11	0	12	19	11	0.238215	-0.212281	0
Arahy.01:824588	Arahy.01	824588	C	G	0	8	7	17	0	10	16	19	0.278792	-0.165476	0
Arahy.01:826648	Arahy.01	826648	GA	G	9	0	16	10	12	1	20	7	0.386909	-0.125356	0.0769231
Arahy.01:829430	Arahy.01	829430	T	C	8	0	21	4	16	0	28	0	0.0431999	-0.16	0
Arahy.01:831708	Arahy.01	831708	G	C	8	0	20	16	7	0	18	14	1	-0.00694444	0
Arahy.01:835852	Arahy.01	835852	C	T	9	0	29	10	9	0	14	10	0.265359	0.160256	0
Arahy.01:837776	Arahy.01	837776	G	GA	1	8	4	13	0	6	14	18	0.219204	-0.202206	0.111111
Arahy.01:839448	Arahy.01	839448	G	A	5	0	11	21	14	0	11	16	0.787509	-0.0636574	0
Arahy.01:839997	Arahy.01	839997	C	T	13	0	24	18	9	0	10	5	0.558168	-0.0952381	0
Arahy.01:847423	Arahy.01	847423	G	A	16	0	16	15	10	0	15	9	0.584131	-0.108871	0
Arahy.01:855103	Arahy.01	855103	C	T	0	5	12	17	0	7	13	13	0.593421	-0.0862069	0
Arahy.01:857295	Arahy.01	857295	GT	G	1	12	21	24	0	8	22	16	0.379652	-0.112281	0.0769231
Arahy.01:858674	Arahy.01	858674	C	T	0	9	16	13	0	12	13	18	0.43842	0.132369	0
Arahy.01:863602	Arahy.01	863602	G	A	5	0	24	11	9	0	17	9	1	0.0318681	0
Arahy.01:864652	Arahy.01	864652	G	A	8	0	14	22	9	0	18	13	0.145058	-0.191756	0
Arahy.01:867363	Arahy.01	867363	G	A	0	13	11	23	0	9	15	27	0.811436	-0.0336134	0
Arahy.01:868923	Arahy.01	868923	G	A	11	0	13	18	10	0	19	5	0.00678473	-0.372312	0
Arahy.01:870230	Arahy.01	870230	G	A	9	0	17	11	16	0	22	10	0.592618	-0.0803571	0
Arahy.01:871099	Arahy.01	871099	G	A	10	0	21	18	8	0	18	14	1	-0.0240385	0
Arahy.01:878484	Arahy.01	878484	C	T	0	23	17	16	0	12	10	21	0.136775	0.192571	0
Arahy.01:879921	Arahy.01	879921	T	G	10	0	24	14	9	0	14	12	0.604915	0.0931174	0
Arahy.01:881210	Arahy.01	881210	TA	T	0	3	12	15	0	12	10	20	0.42591	0.111111	0
Arahy.01:883178	Arahy.01	883178	A	T	0	10	9	29	0	16	10	12	0.0935488	-0.217703	0
Arahy.01:889807	Arahy.01	889807	G	T	5	0	16	10	12	0	19	14	0.795281	0.039627	0
Arahy.01:895273	Arahy.01	895273	G	A	21	0	15	16	9	0	21	7	0.0605266	-0.266129	0
Arahy.01:900436	Arahy.01	900436	G	T	0	11	22	14	0	5	7	14	0.0570468	0.277778	0
Arahy.01:902953	Arahy.01	902953	G	A	0	11	19	18	0	9	11	22	0.152189	0.18018	0
Arahy.01:905770	Arahy.01	905770	A	T	11	0	16	20	7	0	5	11	0.541556	0.131944	0
Arahy.01:921561	Arahy.01	921561	C	T	4	0	25	0	9	4	21	0	1	0	0.307692
Arahy.01:923088	Arahy.01	923088	C	T	12	0	11	20	9	2	11	9	0.247693	-0.195161	0.181818
Arahy.01:923626	Arahy.01	923626	G	A	12	0	31	14	12	0	22	8	0.797702	-0.0444444	0
Arahy.01:926802	Arahy.01	926802	T	C	6	0	16	14	5	0	7	7	1	0.0333333	0
Arahy.01:927876	Arahy.01	927876	A	G	0	6	13	13	0	2	7	13	0.376695	0.15	0
Arahy.01:927906	Arahy.01	927906	C	T	7	0	25	0	3	0	14	4	0.0247954	0.222222	0
Arahy.01:934515	Arahy.01	934515	T	C	11	0	27	0	9	0	23	6	0.0237471	0.206897	0
Arahy.01:940628	Arahy.01	940628	G	A	5	0	26	18	7	0	22	8	0.22722	-0.142424	0
Arahy.01:948117	Arahy.01	948117	A	G	0	11	3	17	0	10	4	5	0.158136	-0.294444	0
Arahy.01:949294	Arahy.01	949294	C	CTA	7	0	10	9	5	0	10	8	1	-0.0292398	0
Arahy.01:955286	Arahy.01	955286	G	A	6	0	17	22	8	0	21	12	0.103161	-0.200466	0
Arahy.01:955452	Arahy.01	955452	G	A	0	4	17	16	0	4	10	9	1	-0.0111643	0
Arahy.01:958277	Arahy.01	958277	C	T	21	0	16	8	12	0	15	4	0.499543	-0.122807	0
Arahy.01:960501	Arahy.01	960501	T	A	6	0	18	12	13	0	23	11	0.605808	-0.0764706	0
Arahy.01:961934	Arahy.01	961934	C	A	9	0	14	7	5	0	14	10	0.758797	0.0833333	0
Arahy.01:965953	Arahy.01	965953	A	AT	7	0	11	20	11	0	7	10	0.761074	-0.056926	0
Arahy.01:970744	Arahy.01	970744	TA	T	4	1	10	23	8	0	12	9	0.0872407	-0.268398	-0.2
Arahy.01:975910	Arahy.01	975910	ATT	A	8	0	16	13	13	0	12	5	0.360741	-0.154158	0
Arahy.01:977174	Arahy.01	977174	A	AT	7	2	17	13	4	0	11	11	0.779455	0.0666667	-0.222222
Arahy.01:980671	Arahy.01	980671	A	G	8	0	22	8	2	0	29	2	0.0426309	-0.202151	0
Arahy.01:984594	Arahy.01	984594	C	T	4	0	24	20	14	0	18	8	0.313455	-0.146853	0
Arahy.01:986470	Arahy.01	986470	C	T	0	8	15	24	0	12	12	20	1	0.00961538	0
Arahy.01:986584	Arahy.01	986584	G	A	0	9	16	11	0	4	8	9	0.538514	0.122004	0
Arahy.01:986792	Arahy.01	986792	A	G	7	0	10	11	5	0	6	7	1	0.014652	0
Arahy.01:994242	Arahy.01	994242	A	T	4	0	31	15	18	0	21	8	0.798083	-0.0502249	0
Arahy.01:994955	Arahy.01	994955	G	C	20	0	11	28	6	0	7	11	0.541794	-0.106838	0
Arahy.01:995084	Arahy.01	995084	T	C	0	8	10	18	0	6	18	16	0.207018	-0.172269	0
Arahy.01:996196	Arahy.01	996196	G	A	11	0	22	22	8	0	15	7	0.195023	-0.181818	0
Arahy.01:1003055	Arahy.01	1003055	T	C	7	0	13	10	6	0	9	9	0.75818	0.0652174	0
Arahy.01:1007922	Arahy.01	1007922	C	T	10	0	22	25	13	0	16	8	0.136417	-0.198582	0
Arahy.01:1008809	Arahy.01	1008809	C	A	9	0	19	23	6	0	12	8	0.415508	-0.147619	0
Arahy.01:1012477	Arahy.01	1012477	C	T	7	0	16	11	12	0	9	7	1	0.0300926	0
Arahy.01:1013207	Arahy.01	1013207	C	T	15	0	21	16	16	0	11	5	0.544466	-0.119932	0
Arahy.01:1014586	Arahy.01	1014586	G	A	16	0	22	9	14	0	19	13	0.430223	0.115927	0
Arahy.01:1040581	Arahy.01	1040581	A	G	0	8	19	18	0	11	9	18	0.203928	0.18018	0
Arahy.01:1044049	Arahy.01	1044049	C	A	0	8	11	24	0	9	9	17	1	-0.0318681	0
Arahy.01:1051104	Arahy.01	1051104	T	A	11	0	19	19	17	0	15	8	0.29473	-0.152174	0
Arahy.01:1055499	Arahy.01	1055499	C	T	4	0	23	15	9	0	30	12	0.349271	-0.109023	0
Arahy.01:1056736	Arahy.01	1056736	C	T	0	11	18	13	0	5	2	20	0.000406615	0.489736	0
Arahy.01:1058093	Arahy.01	1058093	G	A	5	0	14	25	8	0	15	3	0.00138894	-0.474359	0
Arahy.01:1061836	Arahy.01	1061836	C	T	0	13	10	12	0	5	10	14	1	0.0378788	0
Arahy.01:1063473	Arahy.01	1063473	G	GA	0	8	17	18	0	9	10	15	0.602442	0.0857143	0
Arahy.01:1065289	Arahy.01	1065289	G	A	2	0	12	5	2	0	5	14	0.0180153	0.442724	0
Arahy.01:1070483	Arahy.01	1070483	G	GA	6	0	11	12	7	0	22	8	0.0867163	-0.255072	0
Arahy.01:1072184	Arahy.01	1072184	A	G	17	0	11	16	13	0	16	9	0.106623	-0.232593	0
Arahy.01:1073243	Arahy.01	1073243	C	T	19	0	39	17	14	0	21	8	1	-0.0277094	0
Arahy.01:1076035	Arahy.01	1076035	G	T	24	1	12	17	13	0	15	14	0.599011	-0.103448	-0.04
Arahy.01:1077113	Arahy.01	1077113	G	GT	4	0	21	7	4	5	17	6	1	0.0108696	0.555556
Arahy.01:1078530	Arahy.01	1078530	T	C	0	10	16	11	0	11	7	17	0.0484906	0.300926	0
Arahy.01:1079622	Arahy.01	1079622	CT	C	5	0	11	5	14	2	9	12	0.184525	0.258929	0.125
Arahy.01:1080658	Arahy.01	1080658	A	T	10	0	22	8	6	0	21	20	0.0855093	0.221138	0
Arahy.01:1082060	Arahy.01	1082060	G	GA	4	4	25	0	8	0	27	5	0.0607833	0.15625	-0.5
Arahy.01:1084884	Arahy.01	1084884	C	T	6	0	8	15	7	0	8	7	0.323517	-0.185507	0
Arahy.01:1090759	Arahy.01	1090759	T	TA	0	2	1	20	1	3	1	24	1	0.00761905	-0.25
Arahy.01:1094304	Arahy.01	1094304	C	T	0	7	20	14	0	13	16	14	0.801326	0.054902	0
Arahy.01:1096008	Arahy.01	1096008	C	T	4	0	21	9	15	0	8	6	0.500538	0.128571	0
Arahy.01:1096875	Arahy.01	1096875	CT	C	0	13	16	15	0	13	16	12	0.794866	-0.0552995	0
Arahy.01:1099230	Arahy.01	1099230	C	T	7	0	12	11	16	0	6	6	1	0.0217391	0
Arahy.01:1107256	Arahy.01	1107256	C	G	11	0	25	0	12	0	14	4	0.0247954	0.222222	0
Arahy.01:1110581	Arahy.01	1110581	T	C	7	0	19	11	13	0	9	6	1	0.0333333	0
Arahy.01:1110950	Arahy.01	1110950	T	A	7	0	12	14	8	0	20	8	0.0957947	-0.252747	0
Arahy.01:1117406	Arahy.01	1117406	T	C	21	0	21	15	5	0	21	9	0.441814	-0.116667	0
Arahy.01:1117632	Arahy.01	1117632	C	T	23	0	22	18	16	0	27	1	0.000108119	-0.414286	0
Arahy.01:1118567	Arahy.01	1118567	G	A	11	0	45	12	3	0	12	8	0.137672	0.189474	0
Arahy.01:1122342	Arahy.01	1122342	A	T	16	0	13	4	18	0	17	4	1	-0.0448179	0
Arahy.01:1129663	Arahy.01	1129663	A	G	0	5	12	18	0	9	10	14	1	-0.0166667	0
Arahy.01:1133848	Arahy.01	1133848	C	A	10	0	26	20	12	0	13	14	0.62758	0.0837359	0
Arahy.01:1137176	Arahy.01	1137176	T	C	10	0	15	11	11	0	17	4	0.120791	-0.232601	0
Arahy.01:1138310	Arahy.01	1138310	G	A	5	0	26	18	14	0	18	7	0.311441	-0.129091	0
Arahy.01:1143907	Arahy.01	1143907	G	A	0	13	16	11	0	11	5	18	0.0102351	0.375201	0
Arahy.01:1144074	Arahy.01	1144074	C	CAA	10	0	12	11	16	0	22	9	0.254193	-0.187938	0
Arahy.01:1147079	Arahy.01	1147079	G	T	6	0	13	17	13	0	21	8	0.0352174	-0.290805	0
Arahy.01:1154315	Arahy.01	1154315	A	G	0	12	8	22	0	3	12	23	0.594738	-0.0761905	0
Arahy.01:1156399	Arahy.01	1156399	A	C	10	0	32	19	5	0	14	12	0.471842	0.0889894	0
Arahy.01:1157851	Arahy.01	1157851	C	CTATA	2	0	17	9	11	0	11	10	0.389596	0.130037	0
Arahy.01:1158352	Arahy.01	1158352	G	A	11	0	29	15	12	0	21	5	0.273995	-0.148601	0
Arahy.01:1165227	Arahy.01	1165227	C	G	8	0	25	11	7	0	16	11	0.434497	0.101852	0
Arahy.01:1170665	Arahy.01	1170665	A	G	9	0	15	12	14	0	12	11	1	0.0338164	0
Arahy.01:1176096	Arahy.01	1176096	C	A	14	0	15	24	13	0	21	10	0.0178694	-0.292804	0
Arahy.01:1176648	Arahy.01	1176648	GT	G	0	10	1	18	4	7	5	8	0.028878	-0.331984	-0.363636
Arahy.01:1180052	Arahy.01	1180052	C	T	17	0	22	14	10	0	18	7	0.423444	-0.108889	0
Arahy.01:1191733	Arahy.01	1191733	T	A	0	15	32	19	0	7	6	15	0.0103261	0.341737	0
Arahy.01:1195862	Arahy.01	1195862	G	GA	0	11	22	16	0	16	15	23	0.168143	0.184211	0
Arahy.01:1196693	Arahy.01	1196693	A	G	12	0	22	8	15	0	13	5	1	0.0111111	0
Arahy.01:1198708	Arahy.01	1198708	G	T	11	0	10	11	13	0	17	16	1	-0.038961	0
Arahy.01:1203931	Arahy.01	1203931	C	T	14	0	15	28	12	0	14	12	0.139026	-0.189624	0
Arahy.01:1204060	Arahy.01	1204060	C	T	7	0	15	21	13	0	14	17	0.808882	-0.0349462	0
Arahy.01:1205563	Arahy.01	1205563	TC	T	6	0	6	11	8	0	15	5	0.0219759	-0.397059	0
Arahy.01:1206322	Arahy.01	1206322	T	TTA	0	4	2	5	1	1	0	6	0.461538	0.285714	-0.5
Arahy.01:1206577	Arahy.01	1206577	C	T	7	0	15	20	0	0	14	7	0.103701	-0.238095	NA
Arahy.01:1208756	Arahy.01	1208756	T	TA	9	3	28	8	9	5	13	8	0.232201	0.15873	0.107143
Arahy.01:1214112	Arahy.01	1214112	C	G	19	0	28	1	9	0	27	8	0.0331651	0.194089	0
Arahy.01:1217981	Arahy.01	1217981	T	TA	0	2	7	9	0	6	16	12	0.532542	-0.133929	0
Arahy.01:1229311	Arahy.01	1229311	A	G	0	4	10	14	0	1	4	12	0.329499	0.166667	0
Arahy.01:1231449	Arahy.01	1231449	AACT	A	13	0	24	27	7	0	20	12	0.184411	-0.154412	0
Arahy.01:1236506	Arahy.01	1236506	A	AT	3	0	14	16	3	0	5	11	0.36172	0.154167	0
Arahy.01:1241347	Arahy.01	1241347	A	G	13	0	22	14	10	0	23	12	0.806485	-0.0460317	0
Arahy.01:1247508	Arahy.01	1247508	G	C	12	0	18	21	10	0	26	9	0.0182578	-0.281319	0
Arahy.01:1248001	Arahy.01	1248001	C	T	7	0	12	19	19	0	4	2	0.370694	-0.27957	0
Arahy.01:1263110	Arahy.01	1263110	A	ATT	0	8	20	16	0	9	7	12	0.258769	0.187135	0
Arahy.01:1269436	Arahy.01	1269436	T	C	6	0	31	12	9	0	8	10	0.0774786	0.276486	0
Arahy.01:1274471	Arahy.01	1274471	A	T	0	16	14	17	0	11	5	14	0.236869	0.188455	0
Arahy.01:1275263	Arahy.01	1275263	C	CA	0	14	12	18	0	18	15	15	0.604208	-0.1	0
Arahy.01:1283017	Arahy.01	1283017	T	TA	10	5	34	0	9	0	19	1	0.37037	0.05	-0.333333
Arahy.01:1294372	Arahy.01	1294372	G	A	0	4	19	25	0	16	17	22	1	-0.00407925	0
Arahy.01:1295686	Arahy.01	1295686	A	G	13	0	21	10	8	0	25	15	0.802798	0.0524194	0
Arahy.01:1296065	Arahy.01	1296065	A	AT	8	0	13	5	10	0	15	11	0.360702	0.145299	0
Arahy.01:1296384	Arahy.01	1296384	AAT	A	1	10	0	12	0	9	3	5	0.0491228	-0.375	0.0909091
Arahy.01:1297988	Arahy.01	1297988	C	T	0	7	11	19	0	14	17	19	0.457769	-0.105556	0
Arahy.01:1301036	Arahy.01	1301036	C	T	9	0	17	21	18	0	18	9	0.129255	-0.219298	0
Arahy.01:1301289	Arahy.01	1301289	G	A	17	0	27	13	14	0	17	12	0.460722	0.0887931	0
Arahy.01:1302155	Arahy.01	1302155	G	A	0	9	11	30	0	16	9	31	0.797566	0.0432927	0
Arahy.01:1303276	Arahy.01	1303276	AT	A	3	0	10	16	7	0	17	6	0.0209767	-0.354515	0
Arahy.01:1305422	Arahy.01	1305422	G	A	0	8	18	23	0	5	11	19	0.628177	0.0723577	0
Arahy.01:1306506	Arahy.01	1306506	C	T	7	0	13	19	9	0	8	13	1	0.0252976	0
Arahy.01:1310271	Arahy.01	1310271	A	G	19	0	19	11	11	0	12	12	0.409796	0.133333	0
Arahy.01:1310289	Arahy.01	1310289	A	G	19	0	18	14	12	0	12	15	0.437895	0.118056	0
Arahy.01:1311268	Arahy.01	1311268	G	A	10	0	10	20	3	0	13	9	0.0916752	-0.257576	0
Arahy.01:1321591	Arahy.01	1321591	A	T	0	6	12	19	0	9	4	14	0.34578	0.164875	0
Arahy.01:1325062	Arahy.01	1325062	G	GA	9	0	11	8	2	2	8	4	0.717211	-0.0877193	0.5
Arahy.01:1330550	Arahy.01	1330550	G	GT	7	0	23	8	14	1	26	11	0.79048	0.0392328	0.0666667
Arahy.01:1341263	Arahy.01	1341263	C	T	0	9	24	19	0	19	8	13	0.286909	0.177187	0
Arahy.01:1341892	Arahy.01	1341892	C	A	11	0	18	23	12	0	10	8	0.572068	-0.116531	0
Arahy.01:1344566	Arahy.01	1344566	CA	C	0	10	8	14	0	5	6	14	0.749896	0.0636364	0
Arahy.01:1357231	Arahy.01	1357231	AT	A	0	17	35	0	9	0	19	0	1	0	-1
Arahy.01:1359054	Arahy.01	1359054	TA	T	8	0	11	21	4	0	10	8	0.232357	-0.211806	0
Arahy.01:1361142	Arahy.01	1361142	T	C	0	6	14	9	0	9	11	12	0.554444	0.130435	0
Arahy.01:1361678	Arahy.01	1361678	G	A	17	0	16	12	10	0	8	10	0.546807	0.126984	0
Arahy.01:1368407	Arahy.01	1368407	C	T	0	7	10	11	0	15	10	18	0.557867	0.119048	0
Arahy.01:1372297	Arahy.01	1372297	T	C	0	6	11	23	0	8	8	19	1	0.0272331	0
Arahy.01:1374295	Arahy.01	1374295	G	A	7	0	12	8	11	0	11	4	0.488543	-0.133333	0
Arahy.01:1377581	Arahy.01	1377581	A	AAT	9	5	12	17	6	0	12	12	0.587413	-0.0862069	-0.357143
Arahy.01:1379841	Arahy.01	1379841	TA	T	21	0	9	8	16	0	12	8	0.746308	-0.0705882	0
Arahy.01:1382651	Arahy.01	1382651	C	T	0	3	12	1	0	0	9	2	0.576087	0.104895	NA
Arahy.01:1400521	Arahy.01	1400521	C	T	0	10	14	20	0	22	17	20	0.811484	-0.0476948	0
Arahy.01:1402742	Arahy.01	1402742	C	T	0	11	9	16	0	11	9	21	0.774459	0.06	0
Arahy.01:1406945	Arahy.01	1406945	T	TGG	0	17	17	16	0	4	2	16	0.00593413	0.40404	0
Arahy.01:1409438	Arahy.01	1409438	C	T	7	0	13	14	2	0	13	9	0.567496	-0.109428	0
Arahy.01:1414056	Arahy.01	1414056	G	A	0	4	12	26	0	2	11	19	0.797131	-0.0508772	0
Arahy.01:1415743	Arahy.01	1415743	C	G	9	0	20	4	5	0	20	0	0.113966	-0.166667	0
Arahy.01:1421294	Arahy.01	1421294	G	A	8	0	26	15	11	0	13	11	0.600678	0.0924797	0
Arahy.01:1423337	Arahy.01	1423337	G	A	9	0	9	21	6	0	12	9	0.0827514	-0.271429	0
Arahy.01:1434101	Arahy.01	1434101	CT	C	12	0	18	22	5	0	20	16	0.490995	-0.105556	0
Arahy.01:1434287	Arahy.01	1434287	G	T	3	0	13	15	8	0	15	9	0.27763	-0.160714	0
Arahy.01:1439125	Arahy.01	1439125	C	T	17	0	23	12	21	0	20	17	0.345457	0.116602	0
Arahy.01:1439137	Arahy.01	1439137	C	T	18	0	24	11	22	0	18	17	0.222263	0.171429	0
Arahy.01:1441712	Arahy.01	1441712	GT	G	2	4	16	17	0	18	13	13	1	-0.0151515	0.333333
Arahy.01:1441752	Arahy.01	1441752	C	T	5	0	23	19	11	0	12	10	1	0.0021645	0
Arahy.01:1443187	Arahy.01	1443187	AAT	A	0	7	0	21	0	0	3	19	0.232558	-0.136364	NA
Arahy.01:1453371	Arahy.01	1453371	A	T	10	0	9	11	5	0	18	12	0.388285	-0.15	0
Arahy.01:1458612	Arahy.01	1458612	A	C	0	3	11	15	0	6	9	13	1	0.013986	0
Arahy.01:1459706	Arahy.01	1459706	G	A	0	8	14	18	0	13	3	14	0.114168	0.261029	0
Arahy.01:1459924	Arahy.01	1459924	A	T	13	0	15	13	10	0	15	7	0.386884	-0.146104	0
Arahy.01:1462635	Arahy.01	1462635	GT	G	9	1	16	5	10	0	16	10	0.354634	0.14652	-0.1
Arahy.01:1467235	Arahy.01	1467235	G	A	0	4	8	18	0	11	6	17	0.761178	0.0468227	0
Arahy.01:1468593	Arahy.01	1468593	G	GA	14	0	22	14	6	0	11	11	0.427866	0.111111	0
Arahy.01:1481100	Arahy.01	1481100	C	T	0	6	10	17	0	10	9	10	0.551936	-0.103314	0
Arahy.01:1482090	Arahy.01	1482090	C	T	2	0	13	12	7	0	14	2	0.0406188	-0.355	0
Arahy.01:1488999	Arahy.01	1488999	C	T	0	6	17	21	0	0	7	20	0.191871	0.188109	NA
Arahy.01:1489621	Arahy.01	1489621	C	T	0	15	21	18	0	4	8	23	0.0275336	0.280397	0
Arahy.01:1490014	Arahy.01	1490014	G	A	15	0	5	22	8	0	19	7	9.1645e-05	-0.545584	0
Arahy.01:1492270	Arahy.01	1492270	T	C	7	0	24	14	13	0	18	17	0.350275	0.117293	0
Arahy.01:1494864	Arahy.01	1494864	G	A	5	0	10	15	6	0	4	7	1	0.0363636	0
Arahy.01:1495338	Arahy.01	1495338	T	C	0	10	18	13	0	14	14	21	0.217101	0.180645	0
Arahy.01:1499101	Arahy.01	1499101	G	A	3	0	13	12	15	0	21	13	0.594793	-0.0976471	0
Arahy.01:1506421	Arahy.01	1506421	C	T	0	19	10	7	0	5	11	12	0.537781	0.109974	0
Arahy.01:1512426	Arahy.01	1512426	CT	C	2	7	33	3	8	0	16	2	1	0.0277778	-0.777778
Arahy.01:1512681	Arahy.01	1512681	CT	C	6	1	18	12	5	1	15	6	0.553207	-0.114286	0.0238095
Arahy.01:1513203	Arahy.01	1513203	G	A	13	0	17	23	6	0	15	9	0.196293	-0.2	0
Arahy.01:1518443	Arahy.01	1518443	G	A	11	0	10	14	4	0	14	8	0.154699	-0.219697	0
Arahy.01:1520071	Arahy.01	1520071	C	T	21	0	28	19	12	0	7	4	1	-0.040619	0
Arahy.01:1520763	Arahy.01	1520763	G	A	14	0	18	9	9	0	10	10	0.368018	0.166667	0
Arahy.01:1531829	Arahy.01	1531829	A	AT	0	6	16	6	1	9	2	15	0.00025321	0.609626	-0.1
Arahy.01:1539978	Arahy.01	1539978	ACC	A	2	0	3	1	0	0	0	4	0.142857	0.75	NA
Arahy.01:1540077	Arahy.01	1540077	TGA	T	3	4	16	1	12	1	12	3	0.319244	0.141176	-0.494505
Arahy.01:1561078	Arahy.01	1561078	C	CT	1	4	0	9	2	7	0	11	1	0	-0.0222222
Arahy.01:1562235	Arahy.01	1562235	AT	A	0	13	14	9	0	11	9	25	0.0136306	0.34399	0
Arahy.01:1563116	Arahy.01	1563116	C	T	8	0	10	20	14	0	24	8	0.00193123	-0.416667	0
Arahy.01:1568679	Arahy.01	1568679	AT	A	4	2	12	11	2	1	15	12	1	-0.0338164	0
Arahy.01:1570633	Arahy.01	1570633	T	A	3	0	2	4	6	0	1	0	0.428571	-0.666667	0
Arahy.01:1572221	Arahy.01	1572221	A	T	13	0	20	27	14	0	25	13	0.0488372	-0.232363	0
Arahy.01:1572500	Arahy.01	1572500	G	A	6	0	6	5	6	0	4	1	0.587912	-0.254545	0
Arahy.01:1594788	Arahy.01	1594788	GAT	G	0	0	2	4	1	0	2	1	0.52381	-0.333333	NA
Arahy.01:1595081	Arahy.01	1595081	C	T	10	0	18	9	9	0	5	5	0.453722	0.166667	0
Arahy.01:1598161	Arahy.01	1598161	G	A	13	0	20	26	8	0	20	14	0.258025	-0.153453	0
Arahy.01:1599643	Arahy.01	1599643	T	C	0	10	16	9	0	8	8	12	0.139663	0.24	0
Arahy.01:1600702	Arahy.01	1600702	C	T	0	9	12	13	0	4	10	21	0.278024	0.157419	0
Arahy.01:1601515	Arahy.01	1601515	C	CATAT	0	2	8	8	0	3	6	4	0.701494	-0.1	0
Arahy.01:1601773	Arahy.01	1601773	A	G	13	0	10	14	13	0	19	7	0.0437755	-0.314103	0
Arahy.01:1603502	Arahy.01	1603502	G	A	12	0	12	12	8	0	19	7	0.144978	-0.230769	0
Arahy.01:1605458	Arahy.01	1605458	G	GT	7	5	30	1	9	0	13	3	0.107532	0.155242	-0.416667
Arahy.01:1606311	Arahy.01	1606311	G	A	0	7	19	17	0	10	13	9	0.786658	-0.0631313	0
Arahy.01:1606801	Arahy.01	1606801	AAT	A	0	3	8	11	0	7	7	6	0.719791	-0.117409	0
Arahy.01:1608090	Arahy.01	1608090	C	T	6	0	21	21	12	0	27	12	0.11304	-0.192308	0
Arahy.01:1612269	Arahy.01	1612269	G	A	10	0	18	18	11	0	14	11	0.79507	-0.06	0
Arahy.01:1616130	Arahy.01	1616130	C	T	18	0	22	16	9	0	14	8	0.78654	-0.0574163	0
Arahy.01:1619500	Arahy.01	1619500	C	T	7	0	7	8	0	0	2	5	0.647833	0.180952	NA
Arahy.01:1622112	Arahy.01	1622112	C	T	15	0	29	24	8	0	19	7	0.145007	-0.183599	0
Arahy.01:1622183	Arahy.01	1622183	CT	C	2	14	19	17	1	9	9	21	0.0819823	0.227778	0.025
Arahy.01:1624098	Arahy.01	1624098	G	A	17	0	14	8	10	0	17	10	1	0.00673401	0
Arahy.01:1625392	Arahy.01	1625392	CA	C	0	18	16	13	0	16	15	16	0.616628	0.0678532	0
Arahy.01:1626919	Arahy.01	1626919	G	A	9	0	16	7	6	0	15	19	0.10299	0.254476	0
Arahy.01:1628835	Arahy.01	1628835	C	T	15	0	20	24	10	0	13	7	0.182916	-0.195455	0
Arahy.01:1628859	Arahy.01	1628859	G	A	16	0	21	20	11	0	15	9	0.443985	-0.112805	0
Arahy.01:1630390	Arahy.01	1630390	C	T	13	0	25	7	13	0	12	15	0.0141949	0.336806	0
Arahy.01:1632793	Arahy.01	1632793	C	T	14	0	8	18	7	0	12	10	0.142902	-0.237762	0
Arahy.01:1633243	Arahy.01	1633243	A	T	0	9	12	19	0	9	10	14	1	-0.0295699	0
Arahy.01:1635539	Arahy.01	1635539	G	A	5	0	7	20	13	0	24	9	0.00060719	-0.468013	0
Arahy.01:1638048	Arahy.01	1638048	GCC	G	2	1	4	5	0	7	4	13	0.382101	0.20915	0.666667
Arahy.01:1638063	Arahy.01	1638063	C	A	0	3	1	10	0	9	2	16	1	-0.020202	0
Arahy.01:1646828	Arahy.01	1646828	AT	A	0	7	9	17	0	11	13	8	0.0822685	-0.272894	0
Arahy.01:1651755	Arahy.01	1651755	C	T	0	13	25	14	0	8	9	15	0.0675254	0.266026	0
Arahy.01:1652341	Arahy.01	1652341	T	C	10	0	22	14	10	0	13	12	0.60012	0.0911111	0
Arahy.01:1653264	Arahy.01	1653264	A	G	9	0	22	25	12	0	16	11	0.341569	-0.124507	0
Arahy.01:1653822	Arahy.01	1653822	G	A	14	0	15	16	9	0	14	7	0.258577	-0.182796	0
Arahy.01:1656384	Arahy.01	1656384	C	CTA	1	2	3	3	2	1	0	5	0.181818	0.5	-0.333333
Arahy.01:1662653	Arahy.01	1662653	A	T	0	11	22	15	0	12	6	17	0.0167681	0.333725	0
Arahy.01:1674013	Arahy.01	1674013	G	A	0	13	25	21	0	19	18	28	0.209722	0.152174	0
Arahy.01:1677449	Arahy.01	1677449	G	A	9	0	20	15	8	0	21	16	1	0.003861	0
Arahy.01:1689725	Arahy.01	1689725	AT	A	2	4	6	9	9	1	10	8	0.490529	-0.155556	-0.566667
Arahy.01:1690928	Arahy.01	1690928	C	T	7	0	23	11	8	0	19	5	0.385241	-0.115196	0
Arahy.01:1691168	Arahy.01	1691168	A	G	0	5	11	15	0	18	20	23	0.805708	-0.0420394	0
Arahy.01:1692119	Arahy.01	1692119	C	T	0	12	17	15	0	11	2	9	0.0772096	0.349432	0
Arahy.01:1698084	Arahy.01	1698084	C	G	8	0	10	9	9	0	17	9	0.539143	-0.12753	0
Arahy.01:1698278	Arahy.01	1698278	C	CTAA	0	7	1	2	1	5	2	7	1	0.111111	-0.166667
Arahy.01:1698380	Arahy.01	1698380	G	GT	5	0	6	6	7	0	5	3	0.669921	-0.125	0
Arahy.01:1699664	Arahy.01	1699664	T	A	0	16	30	0	12	0	22	0	1	0	-1
Arahy.01:1703197	Arahy.01	1703197	C	T	0	11	12	23	0	4	4	9	1	0.0351648	0
Arahy.01:1709775	Arahy.01	1709775	A	T	7	0	19	17	7	0	15	6	0.262945	-0.186508	0
Arahy.01:1709776	Arahy.01	1709776	G	T	6	0	19	17	7	0	15	6	0.262945	-0.186508	0
Arahy.01:1710142	Arahy.01	1710142	G	T	12	0	6	16	6	0	21	3	5.8113e-05	-0.602273	0
Arahy.01:1716046	Arahy.01	1716046	T	A	0	4	26	19	0	9	24	14	0.6581	-0.0538012	0
Arahy.01:1720991	Arahy.01	1720991	CAT	C	0	10	18	22	0	15	5	15	0.166153	0.2	0
Arahy.01:1726931	Arahy.01	1726931	A	T	10	0	10	19	7	0	19	13	0.0732283	-0.248922	0
Arahy.01:1729471	Arahy.01	1729471	C	T	0	20	14	18	0	12	11	28	0.21536	0.155449	0
Arahy.01:1730330	Arahy.01	1730330	C	CA	13	0	23	16	10	0	19	13	1	-0.00400641	0
Arahy.01:1730647	Arahy.01	1730647	G	A	0	14	14	22	0	16	12	31	0.342714	0.109819	0
Arahy.01:1732841	Arahy.01	1732841	G	A	8	0	16	15	11	0	27	5	0.00700129	-0.327621	0
Arahy.01:1737117	Arahy.01	1737117	G	A	3	0	6	11	5	0	7	4	0.24581	-0.283422	0
Arahy.01:1741812	Arahy.01	1741812	C	CA	7	3	14	11	4	0	13	17	0.421834	0.126667	-0.3
Arahy.01:1755270	Arahy.01	1755270	C	T	6	0	17	22	15	0	25	14	0.111289	-0.205128	0
Arahy.01:1766232	Arahy.01	1766232	A	G	8	0	16	21	4	0	14	7	0.106669	-0.234234	0
Arahy.01:1766845	Arahy.01	1766845	G	A	0	11	10	17	0	17	9	24	0.577718	0.0976431	0
Arahy.01:1778091	Arahy.01	1778091	G	A	7	0	15	20	14	0	24	15	0.161507	-0.186813	0
Arahy.01:1778150	Arahy.01	1778150	G	A	6	0	17	17	10	0	19	12	0.455617	-0.112903	0
Arahy.01:1778370	Arahy.01	1778370	TA	T	0	5	11	17	0	7	15	13	0.421834	-0.142857	0
Arahy.01:1782423	Arahy.01	1782423	C	T	11	0	8	17	16	0	23	6	0.000785504	-0.473103	0
Arahy.01:1782533	Arahy.01	1782533	C	G	5	0	37	0	15	0	18	4	0.0160725	0.181818	0
Arahy.01:1789661	Arahy.01	1789661	C	A	14	0	20	16	13	0	8	12	0.403198	0.155556	0
Arahy.01:1791449	Arahy.01	1791449	C	T	7	0	20	11	14	0	16	8	1	-0.0215054	0
Arahy.01:1791758	Arahy.01	1791758	G	A	0	4	11	16	0	5	5	12	0.530718	0.11329	0
Arahy.01:1792701	Arahy.01	1792701	G	A	8	0	16	12	12	0	22	8	0.270455	-0.161905	0
Arahy.01:1800746	Arahy.01	1800746	C	T	14	0	21	22	14	0	19	13	0.483271	-0.105378	0
Arahy.01:1824435	Arahy.01	1824435	AC	A	3	1	5	5	3	0	2	4	0.632867	0.166667	-0.25
Arahy.01:1835429	Arahy.01	1835429	G	A	0	7	16	13	0	13	9	9	0.771212	0.0517241	0
Arahy.01:1838509	Arahy.01	1838509	G	A	13	0	15	19	9	0	27	18	0.179431	-0.158824	0
Arahy.01:1838816	Arahy.01	1838816	G	A	9	0	25	17	12	0	24	1	0.00124745	-0.364762	0
Arahy.01:1838985	Arahy.01	1838985	A	G	7	0	15	16	9	0	17	4	0.0224484	-0.325653	0
Arahy.01:1839487	Arahy.01	1839487	GT	G	8	0	23	16	6	0	8	13	0.176492	0.208791	0
Arahy.01:1843414	Arahy.01	1843414	G	GATT	1	2	9	16	2	3	5	15	0.525468	0.11	-0.0666667
Arahy.01:1847552	Arahy.01	1847552	C	T	11	0	20	12	7	0	21	17	0.629138	0.0723684	0
Arahy.01:1851234	Arahy.01	1851234	C	T	10	0	18	16	11	0	16	11	0.795657	-0.0631808	0
Arahy.01:1852256	Arahy.01	1852256	T	A	13	0	15	22	8	0	20	15	0.23808	-0.166023	0
Arahy.01:1857210	Arahy.01	1857210	A	G	10	0	11	12	9	0	26	12	0.175818	-0.20595	0
Arahy.01:1859255	Arahy.01	1859255	A	T	0	8	5	14	0	7	9	14	0.514641	-0.128146	0
Arahy.01:1864081	Arahy.01	1864081	G	T	2	3	10	0	3	0	5	0	1	0	-0.6
Arahy.01:1871760	Arahy.01	1871760	C	T	8	0	18	15	21	0	8	11	0.565304	0.124402	0
Arahy.01:1871856	Arahy.01	1871856	G	A	4	0	23	14	12	0	12	10	0.59433	0.0761671	0
Arahy.01:1877891	Arahy.01	1877891	C	T	14	0	18	19	7	0	16	4	0.0261534	-0.313514	0
Arahy.01:1878155	Arahy.01	1878155	C	T	14	0	14	9	17	0	21	8	0.552484	-0.115442	0
Arahy.01:1879975	Arahy.01	1879975	C	T	14	0	14	13	13	0	27	12	0.1993	-0.173789	0
Arahy.01:1902315	Arahy.01	1902315	G	T	8	0	27	21	13	0	30	12	0.18849	-0.151786	0
Arahy.01:1902970	Arahy.01	1902970	C	A	11	0	16	33	16	0	9	11	0.41084	-0.123469	0
Arahy.01:1928136	Arahy.01	1928136	CT	C	5	2	7	17	5	1	6	17	1	0.0307971	-0.119048
Arahy.01:1947937	Arahy.01	1947937	G	A	7	0	15	21	13	0	12	12	0.60112	-0.0833333	0
Arahy.01:1951025	Arahy.01	1951025	C	A	15	0	12	14	10	0	18	10	0.273151	-0.181319	0
Arahy.01:1951291	Arahy.01	1951291	T	TA	17	0	14	16	8	0	17	8	0.172246	-0.213333	0
Arahy.01:1951465	Arahy.01	1951465	A	T	16	0	15	7	6	0	10	12	0.223143	0.227273	0
Arahy.01:1951963	Arahy.01	1951963	CT	C	7	6	26	0	7	0	26	0	1	0	-0.461538
Arahy.01:1954768	Arahy.01	1954768	C	T	13	0	8	18	6	0	12	18	0.579594	-0.0923077	0
Arahy.01:1957610	Arahy.01	1957610	G	A	7	0	11	11	11	0	7	8	1	0.0333333	0
Arahy.01:1957662	Arahy.01	1957662	A	G	9	0	8	12	10	0	15	6	0.0616036	-0.314286	0
Arahy.01:1973961	Arahy.01	1973961	C	A	0	2	7	4	0	6	1	2	0.538462	0.30303	0
Arahy.01:1975420	Arahy.01	1975420	G	A	1	0	1	2	1	0	0	2	1	0.333333	0
Arahy.01:2010426	Arahy.01	2010426	G	A	6	0	3	4	4	0	3	0	0.2	-0.571429	0
Arahy.01:2017888	Arahy.01	2017888	C	T	10	0	17	22	15	0	5	13	0.38091	0.15812	0
Arahy.01:2020037	Arahy.01	2020037	C	T	0	9	8	18	0	8	6	24	0.375028	0.107692	0
Arahy.01:2020204	Arahy.01	2020204	G	A	0	14	22	16	0	10	15	19	0.345006	0.137771	0
Arahy.01:2021279	Arahy.01	2021279	CTTA	C	13	0	15	24	14	0	18	13	0.148242	-0.19603	0
Arahy.01:2022721	Arahy.01	2022721	A	G	13	0	24	26	0	14	7	10	0.779712	0.0682353	1
Arahy.01:2028758	Arahy.01	2028758	A	T	11	0	12	17	11	0	19	19	0.621664	-0.0862069	0
Arahy.01:2059809	Arahy.01	2059809	AC	A	2	0	5	3	1	0	5	9	0.377709	0.267857	0
Arahy.01:2063255	Arahy.01	2063255	GGA	G	8	1	3	1	3	0	7	8	0.582043	0.283333	-0.111111
Arahy.01:2068369	Arahy.01	2068369	T	A	0	14	18	15	10	0	14	21	0.331074	0.145455	-1
Arahy.01:2071926	Arahy.01	2071926	G	A	11	0	25	21	13	0	26	9	0.103297	-0.199379	0
Arahy.01:2076923	Arahy.01	2076923	G	C	12	0	14	22	11	0	12	13	0.60012	-0.0911111	0
Arahy.01:2077101	Arahy.01	2077101	G	A	15	0	20	21	18	0	13	11	0.798387	-0.0538618	0
Arahy.01:2077780	Arahy.01	2077780	C	T	15	0	23	13	19	0	21	12	1	0.00252525	0
Arahy.01:2078368	Arahy.01	2078368	C	T	0	10	11	17	0	10	16	18	0.611787	-0.0777311	0
Arahy.01:2078409	Arahy.01	2078409	C	T	0	7	23	24	0	6	13	15	1	0.025076	0
Arahy.01:2079266	Arahy.01	2079266	ATC	A	3	4	5	2	3	0	7	2	1	-0.0634921	-0.571429
Arahy.01:2079379	Arahy.01	2079379	A	T	8	0	11	12	10	0	16	7	0.230733	-0.217391	0
Arahy.01:2084159	Arahy.01	2084159	G	A	0	8	10	9	0	6	7	15	0.215891	0.208134	0
Arahy.01:2092540	Arahy.01	2092540	C	G	11	0	24	8	13	0	18	14	0.187691	0.1875	0
Arahy.01:2092640	Arahy.01	2092640	G	A	16	0	11	16	9	0	24	15	0.13328	-0.207977	0
Arahy.01:2092868	Arahy.01	2092868	C	T	0	4	18	13	0	10	3	18	0.00181976	0.437788	0
Arahy.01:2092879	Arahy.01	2092879	C	T	0	8	16	11	0	11	4	17	0.00773555	0.402116	0
Arahy.01:2094390	Arahy.01	2094390	T	A	21	0	10	21	0	18	13	17	0.434478	-0.110753	1
Arahy.01:2096632	Arahy.01	2096632	C	T	0	4	18	0	13	0	22	1	1	0.0434783	-1
Arahy.01:2100141	Arahy.01	2100141	G	A	13	0	12	18	12	0	14	12	0.420971	-0.138462	0
Arahy.01:2100758	Arahy.01	2100758	G	A	4	0	9	12	7	0	9	5	0.305267	-0.214286	0
Arahy.01:2108277	Arahy.01	2108277	G	A	0	8	22	15	0	14	13	19	0.150348	0.188345	0
Arahy.01:2109922	Arahy.01	2109922	AT	A	10	0	15	19	10	0	16	8	0.113475	-0.22549	0
Arahy.01:2115744	Arahy.01	2115744	T	C	6	0	23	6	7	0	15	22	0.00239971	0.387698	0
Arahy.01:2116018	Arahy.01	2116018	G	A	7	0	19	10	14	0	19	12	0.793036	0.0422692	0
Arahy.01:2123277	Arahy.01	2123277	G	A	7	0	17	16	10	0	29	9	0.0456428	-0.248006	0
Arahy.01:2124022	Arahy.01	2124022	C	T	4	0	17	9	14	0	16	5	0.527975	-0.108059	0
Arahy.01:2127960	Arahy.01	2127960	C	A	8	0	16	11	5	0	6	7	0.509211	0.131054	0
Arahy.01:2129244	Arahy.01	2129244	C	T	28	0	27	13	15	0	11	9	0.401044	0.125	0
Arahy.01:2135427	Arahy.01	2135427	T	TA	5	1	23	10	5	7	8	17	0.00745596	0.37697	0.416667
Arahy.01:2142667	Arahy.01	2142667	G	GA	6	4	26	1	13	2	19	1	1	0.012963	-0.266667
Arahy.01:2149703	Arahy.01	2149703	CA	C	3	6	21	17	0	3	3	16	0.00507475	0.394737	0.333333
Arahy.01:2150902	Arahy.01	2150902	G	A	7	0	11	13	10	0	18	12	0.411196	-0.141667	0
Arahy.01:2151587	Arahy.01	2151587	G	T	7	0	16	26	11	0	16	5	0.00700129	-0.380952	0
Arahy.01:2158007	Arahy.01	2158007	T	TTA	10	0	4	13	5	0	5	6	0.408696	-0.219251	0
Arahy.01:2158939	Arahy.01	2158939	C	T	9	0	18	24	6	0	13	11	0.44645	-0.113095	0
Arahy.01:2188195	Arahy.01	2188195	G	GT	5	0	15	8	4	0	20	8	0.763988	-0.0621118	0
Arahy.01:2189785	Arahy.01	2189785	TA	T	9	2	28	17	14	0	16	11	0.808405	0.0296296	-0.181818
Arahy.01:2195167	Arahy.01	2195167	C	CT	13	0	12	13	11	0	13	11	0.777512	-0.0616667	0
Arahy.01:2198494	Arahy.01	2198494	C	CAT	8	2	16	19	4	0	18	7	0.0643707	-0.262857	-0.2
Arahy.01:2203122	Arahy.01	2203122	C	CT	17	2	22	10	6	0	20	8	1	-0.0267857	-0.105263
Arahy.01:2205282	Arahy.01	2205282	C	T	0	10	20	18	0	13	4	6	0.723793	0.126316	0
Arahy.01:2206022	Arahy.01	2206022	C	T	7	0	13	12	7	0	6	12	0.351048	0.186667	0
Arahy.01:2208769	Arahy.01	2208769	A	G	0	5	3	2	0	1	0	1	1	0.6	0
Arahy.01:2215736	Arahy.01	2215736	G	A	0	3	24	20	0	11	17	19	0.653385	0.0732323	0
Arahy.01:2216478	Arahy.01	2216478	C	CGA	1	14	1	23	1	9	5	20	0.189463	-0.158333	-0.0333333
Arahy.01:2221088	Arahy.01	2221088	C	T	0	10	20	13	0	10	17	17	0.464076	0.106061	0
Arahy.01:2221340	Arahy.01	2221340	G	GA	4	0	20	9	7	0	26	1	0.0122108	-0.273308	0
Arahy.01:2224163	Arahy.01	2224163	G	T	3	0	11	6	4	0	10	2	0.408347	-0.186275	0
Arahy.01:2229036	Arahy.01	2229036	G	A	17	0	14	19	8	0	10	7	0.372512	-0.163993	0
Arahy.01:2229118	Arahy.01	2229118	A	T	10	0	15	21	8	0	24	9	0.0146918	-0.310606	0
Arahy.01:2229136	Arahy.01	2229136	C	T	0	10	22	17	0	11	8	22	0.016024	0.297436	0
Arahy.01:2234909	Arahy.01	2234909	C	CT	12	1	17	11	9	0	14	17	0.299376	0.15553	-0.0769231
Arahy.01:2236513	Arahy.01	2236513	C	CT	13	1	10	10	7	3	19	14	0.776452	-0.0757576	0.228571
Arahy.01:2251047	Arahy.01	2251047	TAG	T	0	8	3	14	0	7	0	13	0.237931	0.176471	0
Arahy.01:2253171	Arahy.01	2253171	G	A	12	0	13	9	7	0	18	8	0.55117	-0.101399	0
Arahy.01:2253190	Arahy.01	2253190	C	T	12	0	13	12	7	0	22	6	0.0491552	-0.265714	0
Arahy.01:2253681	Arahy.01	2253681	C	T	14	0	17	16	19	0	17	20	0.810943	0.0556921	0
Arahy.01:2255308	Arahy.01	2255308	G	A	6	0	21	25	24	0	19	11	0.161959	-0.176812	0
Arahy.01:2255918	Arahy.01	2255918	C	T	10	0	17	19	12	0	19	13	0.341484	-0.121528	0
Arahy.01:2256217	Arahy.01	2256217	C	T	8	0	18	23	5	0	11	13	1	-0.0193089	0
Arahy.01:2266853	Arahy.01	2266853	C	T	20	0	12	10	8	0	11	15	0.562682	0.122378	0
Arahy.01:2272777	Arahy.01	2272777	G	A	0	9	22	14	0	12	11	19	0.0827798	0.244444	0
Arahy.01:2273315	Arahy.01	2273315	T	A	7	0	9	3	4	0	10	5	0.695652	0.0833333	0
Arahy.01:2276817	Arahy.01	2276817	A	AT	12	0	18	13	7	0	18	6	0.256366	-0.169355	0
Arahy.01:2278303	Arahy.01	2278303	A	G	12	0	15	15	15	0	17	16	1	-0.0151515	0
Arahy.01:2280820	Arahy.01	2280820	T	A	9	0	13	8	6	0	24	8	0.367599	-0.130952	0
Arahy.01:2286077	Arahy.01	2286077	G	A	3	0	10	14	5	0	13	8	0.236189	-0.202381	0
Arahy.01:2286093	Arahy.01	2286093	C	A	0	4	16	11	0	4	9	9	0.558651	0.0925926	0
Arahy.01:2286610	Arahy.01	2286610	A	ATAT	3	0	12	3	2	0	10	4	0.681659	0.0857143	0
Arahy.01:2296000	Arahy.01	2296000	C	T	0	10	16	7	0	11	14	16	0.161518	0.228986	0
Arahy.01:2304856	Arahy.01	2304856	G	A	10	0	12	14	4	0	18	17	0.797204	-0.0527473	0
Arahy.01:2307195	Arahy.01	2307195	T	TA	0	9	13	11	1	8	18	10	0.573456	-0.10119	-0.111111
Arahy.01:2307196	Arahy.01	2307196	A	T	8	0	8	13	8	0	11	17	1	-0.0119048	0
Arahy.01:2307799	Arahy.01	2307799	G	A	0	17	20	16	0	10	7	13	0.170671	0.205556	0
Arahy.01:2308349	Arahy.01	2308349	C	T	7	0	14	23	1	0	23	13	0.0356268	-0.260511	0
Arahy.01:2309963	Arahy.01	2309963	C	T	8	0	9	5	10	0	11	18	0.191171	0.263547	0
Arahy.01:2320823	Arahy.01	2320823	GA	G	8	3	20	7	5	2	22	9	1	0.0310633	0.012987
Arahy.01:2325000	Arahy.01	2325000	C	CA	8	0	19	1	11	6	16	0	1	-0.05	0.352941
Arahy.01:2329122	Arahy.01	2329122	G	A	0	9	18	18	0	13	13	30	0.105272	0.197674	0
Arahy.01:2337328	Arahy.01	2337328	AT	A	3	12	15	15	0	11	19	14	0.617434	-0.0757576	0.2
Arahy.01:2337738	Arahy.01	2337738	TA	T	3	0	15	14	6	0	22	8	0.11024	-0.216092	0
Arahy.01:2339968	Arahy.01	2339968	G	A	13	0	23	20	7	0	20	12	0.485372	-0.0901163	0
Arahy.01:2349507	Arahy.01	2349507	T	C	12	0	18	18	9	0	9	20	0.13829	0.189655	0
Arahy.01:2352139	Arahy.01	2352139	AAG	A	8	0	10	22	2	0	17	13	0.0721016	-0.254167	0
Arahy.01:2361035	Arahy.01	2361035	C	T	7	0	15	17	9	0	9	8	0.768813	-0.0606618	0
Arahy.01:2361044	Arahy.01	2361044	C	T	8	0	14	17	7	0	8	8	0.768221	-0.0483871	0
Arahy.01:2362046	Arahy.01	2362046	G	A	13	0	9	8	9	0	14	8	0.531262	-0.106952	0
Arahy.01:2363319	Arahy.01	2363319	A	G	13	0	16	20	13	0	9	11	1	-0.00555556	0
Arahy.01:2364070	Arahy.01	2364070	C	T	10	0	17	11	9	0	29	19	1	0.00297619	0
Arahy.01:2369438	Arahy.01	2369438	A	AT	7	1	20	10	13	0	20	4	0.218212	-0.166667	-0.125
Arahy.01:2370600	Arahy.01	2370600	CT	C	4	0	15	31	18	2	22	12	0.00639738	-0.320972	0.1
Arahy.01:2373263	Arahy.01	2373263	C	CT	11	0	17	15	5	0	16	4	0.076122	-0.26875	0
Arahy.01:2373469	Arahy.01	2373469	C	T	8	0	18	13	5	0	21	10	0.599553	-0.0967742	0
Arahy.01:2375680	Arahy.01	2375680	G	A	10	0	20	15	13	0	18	16	0.810624	0.0420168	0
Arahy.01:2376102	Arahy.01	2376102	A	C	7	6	30	0	9	0	33	0	1	0	-0.461538
Arahy.01:2377249	Arahy.01	2377249	G	GTA	6	0	14	13	6	0	11	5	0.347526	-0.168981	0
Arahy.01:2380134	Arahy.01	2380134	C	T	8	0	12	26	14	0	18	13	0.0316451	-0.264856	0
Arahy.01:2380308	Arahy.01	2380308	G	A	11	0	13	20	7	0	20	9	0.0242043	-0.295716	0
Arahy.01:2380946	Arahy.01	2380946	C	G	12	0	16	9	8	0	6	6	0.487914	0.14	0
Arahy.01:2387669	Arahy.01	2387669	C	A	11	0	7	0	7	4	25	0	1	0	0.363636
Arahy.01:2426388	Arahy.01	2426388	G	T	8	0	27	18	15	0	17	4	0.159904	-0.209524	0
Arahy.01:2426406	Arahy.01	2426406	T	A	8	0	23	19	16	0	18	11	0.628177	-0.0730706	0
Arahy.01:2427840	Arahy.01	2427840	G	A	11	0	11	8	10	0	16	15	0.773266	0.0628183	0
Arahy.01:2436941	Arahy.01	2436941	G	A	0	9	32	0	10	0	20	2	0.161426	0.0909091	-1
Arahy.01:2447977	Arahy.01	2447977	A	AT	5	2	18	1	2	4	32	1	1	-0.0223285	0.380952
Arahy.01:2452330	Arahy.01	2452330	G	A	14	0	17	9	13	0	16	10	1	0.0384615	0
Arahy.01:2452515	Arahy.01	2452515	T	C	14	0	24	13	16	0	20	18	0.350626	0.122333	0
Arahy.01:2452598	Arahy.01	2452598	G	A	8	0	26	15	10	0	16	13	0.621154	0.0824222	0
Arahy.01:2453427	Arahy.01	2453427	A	G	17	0	17	21	4	0	13	21	0.636829	0.0650155	0
Arahy.01:2453609	Arahy.01	2453609	C	T	13	0	11	9	13	0	11	16	0.386034	0.142593	0
Arahy.01:2453920	Arahy.01	2453920	T	C	16	0	17	16	11	0	17	3	0.0185435	-0.334848	0
Arahy.01:2457185	Arahy.01	2457185	C	CT	5	1	22	9	1	0	7	13	0.0197997	0.359677	-0.166667
Arahy.01:2458692	Arahy.01	2458692	CA	C	9	0	13	14	6	0	9	7	0.754622	-0.0810185	0
Arahy.01:2459278	Arahy.01	2459278	CA	C	10	3	24	10	10	3	11	16	0.036092	0.298475	0
Arahy.01:2461190	Arahy.01	2461190	T	A	9	0	12	21	7	0	21	7	0.00426652	-0.386364	0
Arahy.01:2463719	Arahy.01	2463719	C	CT	12	1	18	14	12	0	3	7	0.277157	0.2625	-0.0769231
Arahy.01:2465210	Arahy.01	2465210	T	C	10	0	20	23	9	0	16	12	0.468664	-0.106312	0
Arahy.01:2469086	Arahy.01	2469086	A	G	11	0	16	26	5	0	9	5	0.123192	-0.261905	0
Arahy.01:2470131	Arahy.01	2470131	A	G	12	0	24	5	9	0	15	11	0.0728972	0.250663	0
Arahy.01:2473647	Arahy.01	2473647	G	A	9	0	15	23	11	0	16	7	0.0343652	-0.300915	0
Arahy.01:2478483	Arahy.01	2478483	T	A	9	0	16	18	11	0	12	11	0.790123	-0.0511509	0
Arahy.01:2483311	Arahy.01	2483311	T	TGA	5	2	20	7	4	1	20	12	0.409261	0.115741	-0.0857143
Arahy.01:2484638	Arahy.01	2484638	T	C	7	0	16	14	8	0	15	10	0.785494	-0.0666667	0
Arahy.01:2491685	Arahy.01	2491685	G	A	8	0	14	22	14	0	9	14	1	-0.00241546	0
Arahy.01:2499777	Arahy.01	2499777	A	G	0	2	11	8	6	0	8	7	1	0.045614	-1
Arahy.01:2504542	Arahy.01	2504542	G	GT	7	6	19	2	10	0	18	3	1	0.047619	-0.461538
Arahy.01:2505896	Arahy.01	2505896	C	T	12	0	16	16	13	0	8	13	0.415994	0.119048	0
Arahy.01:2505933	Arahy.01	2505933	T	TA	9	3	20	8	9	4	12	4	1	-0.0357143	0.0576923
Arahy.01:2510095	Arahy.01	2510095	C	T	9	0	14	13	11	0	19	14	0.795127	-0.0572391	0
Arahy.01:2512192	Arahy.01	2512192	C	T	8	0	13	17	11	0	11	14	1	-0.00666667	0
Arahy.01:2517629	Arahy.01	2517629	C	T	15	0	15	18	11	0	17	18	0.813033	-0.0311688	0
Arahy.01:2517841	Arahy.01	2517841	G	A	8	0	18	20	14	0	7	16	0.283144	0.169336	0
Arahy.01:2518362	Arahy.01	2518362	T	C	6	0	22	26	13	0	22	14	0.190562	-0.152778	0
Arahy.01:2522954	Arahy.01	2522954	A	G	10	0	24	13	15	0	24	14	1	0.0170697	0
Arahy.01:2527189	Arahy.01	2527189	G	GATA	0	2	4	19	0	2	2	6	0.63439	-0.076087	0
Arahy.01:2528587	Arahy.01	2528587	A	AAT	0	0	1	3	0	0	5	3	0.545455	-0.375	NA
Arahy.01:2531844	Arahy.01	2531844	CAT	C	15	1	22	12	9	0	18	11	1	0.0263692	-0.0625
Arahy.01:2532721	Arahy.01	2532721	A	T	20	0	17	18	0	5	11	13	1	0.027381	1
Arahy.01:2535715	Arahy.01	2535715	T	C	9	0	10	14	17	0	17	12	0.274938	-0.16954	0
Arahy.01:2541437	Arahy.01	2541437	G	A	5	0	12	10	7	0	13	8	0.75967	-0.0735931	0
Arahy.01:2541539	Arahy.01	2541539	G	GT	2	4	9	9	9	1	8	6	0.734539	-0.0714286	-0.566667
Arahy.01:2542473	Arahy.01	2542473	G	A	8	0	21	11	8	0	15	13	0.430959	0.120536	0
Arahy.01:2542477	Arahy.01	2542477	T	G	8	0	21	11	9	0	17	13	0.602942	0.0895833	0
Arahy.01:2548768	Arahy.01	2548768	G	A	9	0	14	24	14	0	10	17	1	-0.00194932	0
Arahy.01:2552115	Arahy.01	2552115	G	GA	7	1	13	15	5	1	9	13	0.778342	0.0551948	0.0416667
Arahy.01:2556471	Arahy.01	2556471	C	T	11	0	25	14	8	0	11	5	1	-0.0464744	0
Arahy.01:2559841	Arahy.01	2559841	A	G	6	0	12	7	8	0	8	6	1	0.0601504	0
Arahy.01:2560324	Arahy.01	2560324	C	CT	0	3	13	3	10	0	14	2	1	-0.0625	-1
Arahy.01:2563734	Arahy.01	2563734	AT	A	16	0	13	17	13	0	13	11	0.584298	-0.108333	0
Arahy.01:2569545	Arahy.01	2569545	C	T	13	2	27	1	9	3	23	9	0.0143781	0.245536	0.116667
Arahy.01:2569579	Arahy.01	2569579	C	T	13	6	29	5	7	6	22	15	0.0190032	0.258347	0.145749
Arahy.01:2569581	Arahy.01	2569581	T	C	15	6	30	4	5	6	18	15	0.00286125	0.336898	0.25974
Arahy.01:2569583	Arahy.01	2569583	T	C	15	6	30	5	5	6	18	15	0.00730063	0.311688	0.25974
Arahy.01:2569584	Arahy.01	2569584	C	T	14	6	29	4	5	6	17	15	0.00268988	0.347538	0.245455
Arahy.01:2569688	Arahy.01	2569688	G	A	16	4	23	10	5	5	23	7	0.581063	-0.069697	0.3
Arahy.01:2569694	Arahy.01	2569694	A	G	15	4	24	10	6	5	23	7	0.77744	-0.0607843	0.244019
Arahy.01:2569700	Arahy.01	2569700	G	A	16	4	20	9	7	5	21	7	0.769604	-0.0603448	0.216667
Arahy.01:2569779	Arahy.01	2569779	T	C	15	1	30	8	8	5	21	6	1	0.0116959	0.322115
Arahy.01:2569786	Arahy.01	2569786	T	A	17	1	29	8	8	5	20	8	0.570202	0.0694981	0.32906
Arahy.01:2569794	Arahy.01	2569794	A	G	15	1	29	7	8	5	21	8	0.556601	0.0814176	0.322115
Arahy.01:2569824	Arahy.01	2569824	G	T	12	4	30	8	9	10	24	8	0.778769	0.0394737	0.276316
Arahy.01:2569892	Arahy.01	2569892	A	G	11	4	42	11	7	12	26	15	0.106874	0.158306	0.364912
Arahy.01:2569936	Arahy.01	2569936	T	G	6	3	46	3	9	7	32	7	0.100825	0.118263	0.104167
Arahy.01:2573458	Arahy.01	2573458	G	A	4	0	8	9	3	0	10	4	0.274942	-0.243697	0
Arahy.01:2575237	Arahy.01	2575237	C	CTT	18	4	34	5	15	2	28	12	0.0993041	0.171795	-0.0641711
Arahy.01:2576532	Arahy.01	2576532	C	T	16	0	16	11	7	0	10	3	0.316	-0.176638	0
Arahy.01:2582942	Arahy.01	2582942	CA	C	7	1	2	7	2	0	10	16	0.449568	-0.162393	-0.125
Arahy.01:2622415	Arahy.01	2622415	A	AT	15	14	83	24	17	10	83	21	0.738505	-0.022376	-0.112388
Arahy.01:2622593	Arahy.01	2622593	T	C	22	13	80	54	13	14	70	46	1	-0.00643335	0.14709
Arahy.01:2622749	Arahy.01	2622749	T	A	34	0	123	20	31	0	106	29	0.116271	0.0749547	0
Arahy.01:2623106	Arahy.01	2623106	C	T	17	20	97	84	18	24	83	68	0.825545	-0.0137573	0.030888
Arahy.01:2623158	Arahy.01	2623158	CT	C	27	13	135	47	28	8	89	49	0.0657069	0.0968307	-0.102778
Arahy.01:2623719	Arahy.01	2623719	A	G	12	11	41	12	24	4	41	13	1	0.0143256	-0.335404
Arahy.01:2623726	Arahy.01	2623726	C	T	11	8	39	11	26	3	40	13	0.818466	0.025283	-0.317604
Arahy.01:2625070	Arahy.01	2625070	T	TTA	17	0	43	27	33	0	50	27	0.732755	-0.0350649	0
Arahy.01:2626181	Arahy.01	2626181	C	T	14	0	42	26	14	0	47	16	0.135989	-0.128385	0
Arahy.01:2632137	Arahy.01	2632137	C	T	29	0	56	22	11	0	47	16	0.848827	-0.028083	0
Arahy.01:2633126	Arahy.01	2633126	G	A	17	0	71	20	11	0	47	11	0.685546	-0.030125	0
Arahy.01:2633958	Arahy.01	2633958	T	C	4	4	3	29	6	6	5	25	0.466721	-0.0729167	0
Arahy.01:2635550	Arahy.01	2635550	C	T	13	0	55	29	15	0	46	12	0.0907914	-0.138342	0
Arahy.01:2638104	Arahy.01	2638104	G	A	16	0	51	28	11	0	35	15	0.569358	-0.0544304	0
Arahy.01:2639123	Arahy.01	2639123	G	A	28	0	63	34	19	0	46	28	0.749535	0.0278629	0
Arahy.01:2640197	Arahy.01	2640197	A	C	20	6	102	17	28	3	92	17	0.853198	0.0131062	-0.133995
Arahy.01:2640525	Arahy.01	2640525	T	G	24	14	104	60	21	13	99	68	0.498412	0.041332	0.0139319
Arahy.01:2640739	Arahy.01	2640739	T	A	22	8	125	94	23	15	93	68	0.916685	-0.0068635	0.12807
Arahy.01:2640793	Arahy.01	2640793	C	G	27	13	99	93	22	15	79	58	0.312716	-0.0610173	0.0804054
Arahy.01:2640813	Arahy.01	2640813	C	T	35	7	162	19	31	13	140	14	0.715838	-0.0140633	0.128788
Arahy.01:2641673	Arahy.01	2641673	T	C	13	6	91	40	25	8	66	17	0.114949	-0.100524	-0.0733652
Arahy.01:2641780	Arahy.01	2641780	T	TA	14	9	54	80	14	32	32	70	0.173838	0.0892596	0.304348
Arahy.01:2642718	Arahy.01	2642718	G	A	11	3	65	11	11	4	57	11	0.819622	0.0170279	0.052381
Arahy.01:2643482	Arahy.01	2643482	AT	A	38	0	129	23	37	1	99	26	0.268156	0.0566842	0.0263158
Arahy.01:2643761	Arahy.01	2643761	G	A	11	6	58	5	13	1	33	15	0.00232083	0.233135	-0.281513
Arahy.01:2644251	Arahy.01	2644251	G	A	26	4	135	20	25	12	95	12	0.706622	-0.0168827	0.190991
Arahy.01:2644255	Arahy.01	2644255	C	T	28	4	144	22	26	13	97	12	0.708616	-0.0224384	0.208333
Arahy.01:2646250	Arahy.01	2646250	C	T	48	5	111	30	37	9	93	44	0.0430307	0.108402	0.101313
Arahy.01:2646508	Arahy.01	2646508	T	A	4	0	3	4	2	0	1	9	0.25	0.328571	0
Arahy.01:2647488	Arahy.01	2647488	G	A	0	0	0	4	0	0	8	0	0.0020202	-1	NA
Arahy.01:2651735	Arahy.01	2651735	A	G	19	0	71	24	22	0	62	18	0.724365	-0.0276316	0
Arahy.01:2653940	Arahy.01	2653940	C	CT	0	0	2	7	0	4	7	8	0.389066	-0.244444	NA
Arahy.01:2654105	Arahy.01	2654105	C	CT	0	0	5	3	1	0	5	3	1	0	NA
Arahy.01:2683236	Arahy.01	2683236	G	A	4	0	19	0	0	2	10	6	0.00493359	0.375	1
Arahy.01:2683323	Arahy.01	2683323	A	T	0	0	3	3	1	0	6	3	0.622378	-0.166667	NA
Arahy.01:2702977	Arahy.01	2702977	T	G	1	17	7	19	0	9	7	8	0.306112	-0.197436	0.0555556
Arahy.01:2703001	Arahy.01	2703001	T	C	1	20	7	21	0	9	7	11	0.345358	-0.138889	0.047619
Arahy.01:2714628	Arahy.01	2714628	A	C	4	0	1	0	3	0	3	3	1	0.5	0
Arahy.01:2736245	Arahy.01	2736245	C	CA	10	1	11	5	6	1	16	2	0.214278	-0.201389	0.0519481
Arahy.01:2737400	Arahy.01	2737400	C	G	7	0	19	14	11	0	19	16	0.811559	0.0329004	0
Arahy.01:2739823	Arahy.01	2739823	A	G	14	0	18	14	10	0	21	5	0.055846	-0.245192	0
Arahy.01:2741010	Arahy.01	2741010	T	C	5	0	15	15	16	0	12	6	0.369296	-0.166667	0
Arahy.01:2741904	Arahy.01	2741904	T	TA	2	1	6	13	8	0	13	15	0.373567	-0.148496	-0.333333
Arahy.01:2742601	Arahy.01	2742601	A	G	7	0	11	14	8	0	15	8	0.160773	-0.212174	0
Arahy.01:2749159	Arahy.01	2749159	C	T	0	16	42	0	8	0	20	0	1	0	-1
Arahy.01:2752263	Arahy.01	2752263	AAG	A	0	4	1	1	0	4	2	1	1	-0.166667	0
Arahy.01:2756095	Arahy.01	2756095	TG	T	0	0	3	5	1	0	4	2	0.592075	-0.291667	NA
Arahy.01:2762332	Arahy.01	2762332	G	A	11	0	16	12	9	0	15	7	0.559478	-0.11039	0
Arahy.01:2763311	Arahy.01	2763311	G	A	11	0	18	8	21	0	17	3	0.302428	-0.157692	0
Arahy.01:2801353	Arahy.01	2801353	G	A	13	0	16	7	4	0	12	11	0.365118	0.173913	0
Arahy.01:2802871	Arahy.01	2802871	C	T	8	0	14	16	6	0	11	14	1	0.0266667	0
Arahy.01:2803273	Arahy.01	2803273	TA	T	7	0	10	19	8	0	9	7	0.212099	-0.217672	0
Arahy.01:2810352	Arahy.01	2810352	C	T	7	0	15	12	9	0	20	13	0.794367	-0.0505051	0
Arahy.01:2811919	Arahy.01	2811919	TCCTA	T	7	0	19	7	4	0	17	12	0.394702	0.144562	0
Arahy.01:2814986	Arahy.01	2814986	A	G	14	0	19	10	15	0	10	13	0.16118	0.22039	0
Arahy.01:2820469	Arahy.01	2820469	C	A	15	0	15	13	12	0	10	12	0.77613	0.0811688	0
Arahy.01:2822677	Arahy.01	2822677	A	G	10	0	16	18	19	0	21	14	0.338299	-0.129412	0
Arahy.01:2826383	Arahy.01	2826383	C	CG	26	1	13	7	7	2	8	4	1	-0.0166667	0.185185
Arahy.01:2826576	Arahy.01	2826576	C	T	18	0	19	14	0	7	11	15	0.299302	0.152681	1
Arahy.01:2829714	Arahy.01	2829714	A	G	20	0	16	19	12	0	19	7	0.0396769	-0.273626	0
Arahy.01:2830937	Arahy.01	2830937	G	A	20	0	25	17	10	0	17	14	0.811456	0.046851	0
Arahy.01:2832392	Arahy.01	2832392	TA	T	11	1	17	18	5	0	6	9	0.758193	0.0857143	-0.0833333
Arahy.01:2836963	Arahy.01	2836963	C	T	9	0	19	16	8	0	19	10	0.44651	-0.112315	0
Arahy.01:2838218	Arahy.01	2838218	C	G	9	0	19	15	11	0	17	16	0.808285	0.043672	0
Arahy.01:2838272	Arahy.01	2838272	T	C	6	0	15	16	15	0	19	10	0.203431	-0.171301	0
Arahy.01:2841372	Arahy.01	2841372	G	GTAA	4	0	3	7	2	0	3	5	1	-0.075	0
Arahy.01:2842658	Arahy.01	2842658	G	A	0	0	0	1	0	0	5	3	0.444444	-0.625	NA
Arahy.01:2844806	Arahy.01	2844806	G	GATA	0	0	2	2	0	5	1	1	1	0	NA
Arahy.01:2870656	Arahy.01	2870656	C	A	10	0	8	8	12	0	10	10	1	0	0
Arahy.01:2871422	Arahy.01	2871422	C	CT	11	0	9	17	15	0	18	12	0.0676591	-0.253846	0
Arahy.01:2871793	Arahy.01	2871793	T	C	12	0	14	18	8	0	15	6	0.0557542	-0.276786	0
Arahy.01:2876302	Arahy.01	2876302	C	T	13	0	19	19	5	0	9	15	0.434129	0.125	0
Arahy.01:2879408	Arahy.01	2879408	C	A	9	0	21	22	12	0	12	13	1	0.00837209	0
Arahy.01:2889518	Arahy.01	2889518	G	A	14	0	11	17	4	0	14	9	0.163707	-0.215839	0
Arahy.01:2891832	Arahy.01	2891832	C	T	9	0	18	19	8	0	13	12	1	-0.0335135	0
Arahy.01:2893515	Arahy.01	2893515	C	T	17	0	30	20	5	0	16	12	0.815141	0.0285714	0
Arahy.01:2894566	Arahy.01	2894566	C	T	14	0	6	6	4	0	5	3	0.669921	-0.125	0
Arahy.01:2902988	Arahy.01	2902988	A	G	5	0	24	21	12	0	21	10	0.241855	-0.144086	0
Arahy.01:2909013	Arahy.01	2909013	AT	A	7	0	10	20	9	0	18	8	0.0151243	-0.358974	0
Arahy.01:2915316	Arahy.01	2915316	G	GT	7	0	16	19	6	0	16	15	0.80538	-0.0589862	0
Arahy.01:2917801	Arahy.01	2917801	G	T	14	0	12	9	5	0	9	3	0.456562	-0.178571	0
Arahy.01:2918225	Arahy.01	2918225	AT	A	2	0	0	30	0	5	2	8	0.0576923	-0.2	1
Arahy.01:2918248	Arahy.01	2918248	G	A	2	0	14	15	3	0	6	8	1	0.0541872	0
Arahy.01:2923396	Arahy.01	2923396	A	G	13	0	25	28	13	0	26	13	0.0893503	-0.194969	0
Arahy.01:2923884	Arahy.01	2923884	T	C	7	0	12	16	10	0	4	11	0.341532	0.161905	0
Arahy.01:2925268	Arahy.01	2925268	GA	G	3	0	9	8	6	0	3	12	0.0758677	0.329412	0
Arahy.01:2928541	Arahy.01	2928541	G	T	0	13	29	0	12	0	24	0	1	0	-1
Arahy.01:2928997	Arahy.01	2928997	C	T	12	0	9	15	4	0	11	4	0.0483721	-0.358333	0
Arahy.01:2929677	Arahy.01	2929677	T	C	7	0	12	21	12	0	14	10	0.115401	-0.219697	0
Arahy.01:2929763	Arahy.01	2929763	G	C	3	0	8	18	12	0	20	14	0.0392411	-0.280543	0
Arahy.01:2930810	Arahy.01	2930810	A	G	15	0	27	9	5	0	7	9	0.0558476	0.3125	0
Arahy.01:2931299	Arahy.01	2931299	C	T	0	7	40	0	16	0	22	0	1	0	-1
Arahy.01:2931481	Arahy.01	2931481	T	C	12	0	17	10	17	0	11	10	0.559643	0.10582	0
Arahy.01:2942419	Arahy.01	2942419	T	C	12	0	18	30	17	0	22	13	0.0275266	-0.253571	0
Arahy.01:2944637	Arahy.01	2944637	GA	G	9	0	20	9	0	14	18	21	0.0846984	0.228117	1
Arahy.01:2946014	Arahy.01	2946014	A	AT	6	0	12	22	18	0	12	13	0.423148	-0.127059	0
Arahy.01:2952865	Arahy.01	2952865	C	T	12	0	22	14	15	0	13	17	0.215793	0.177778	0
Arahy.01:2952991	Arahy.01	2952991	T	C	10	0	11	17	7	0	19	19	0.457769	-0.107143	0
Arahy.01:2955717	Arahy.01	2955717	T	C	15	0	20	20	18	0	20	9	0.142419	-0.189655	0
Arahy.01:2956394	Arahy.01	2956394	T	A	18	0	10	13	14	0	13	13	0.776188	-0.0652174	0
Arahy.01:2957488	Arahy.01	2957488	AT	A	10	1	23	25	15	0	9	10	1	0.00548246	-0.0909091
Arahy.01:2957518	Arahy.01	2957518	CA	C	8	0	16	24	17	0	8	8	0.558431	-0.1	0
Arahy.01:2959144	Arahy.01	2959144	G	T	16	0	18	15	7	0	7	7	1	0.0454545	0
Arahy.01:2959187	Arahy.01	2959187	T	C	16	0	20	20	11	0	7	10	0.576111	0.0882353	0
Arahy.01:2960253	Arahy.01	2960253	C	T	8	0	16	17	6	0	13	10	0.596486	-0.0803689	0
Arahy.01:2964390	Arahy.01	2964390	T	C	7	0	12	17	8	0	6	16	0.380414	0.141066	0
Arahy.01:2965427	Arahy.01	2965427	G	A	7	0	14	16	4	0	19	20	1	-0.0205128	0
Arahy.01:2984632	Arahy.01	2984632	T	G	20	0	12	16	13	0	13	6	0.136375	-0.255639	0
Arahy.01:2984920	Arahy.01	2984920	G	C	13	0	10	11	19	0	19	10	0.253129	-0.178982	0
Arahy.01:2987558	Arahy.01	2987558	G	A	8	0	12	8	6	0	19	21	0.419384	0.125	0
Arahy.01:2994888	Arahy.01	2994888	A	T	5	0	13	20	8	0	12	6	0.0827703	-0.272727	0
Arahy.01:3002083	Arahy.01	3002083	A	G	8	0	26	5	8	0	16	4	0.724104	0.0387097	0
Arahy.01:3004258	Arahy.01	3004258	G	A	15	0	26	18	9	0	8	17	0.0449472	0.270909	0
Arahy.01:3006516	Arahy.01	3006516	T	C	14	0	15	17	13	0	15	22	0.63338	0.0633446	0
Arahy.01:3008085	Arahy.01	3008085	C	CCT	6	0	11	8	7	0	16	13	1	0.0272232	0
Arahy.01:3012366	Arahy.01	3012366	CT	C	12	0	14	8	19	1	18	11	1	0.015674	0.05
Arahy.01:3021555	Arahy.01	3021555	T	TA	6	0	14	25	8	2	9	18	1	0.025641	0.2
Arahy.01:3022510	Arahy.01	3022510	G	A	11	0	14	15	11	0	11	15	0.787608	0.0596817	0
Arahy.01:3023771	Arahy.01	3023771	C	CA	5	0	33	3	4	4	20	5	0.254093	0.116667	0.5
Arahy.01:3025425	Arahy.01	3025425	T	A	2	0	14	13	10	0	15	10	0.588269	-0.0814815	0
Arahy.01:3036356	Arahy.01	3036356	A	T	3	0	9	15	14	0	8	13	1	-0.00595238	0
Arahy.01:3040452	Arahy.01	3040452	G	A	6	0	21	9	5	0	9	7	0.516676	0.1375	0
Arahy.01:3047593	Arahy.01	3047593	C	A	8	0	16	35	9	0	15	10	0.0251478	-0.286275	0
Arahy.01:3050671	Arahy.01	3050671	GTT	G	15	0	11	12	0	0	14	7	0.238669	-0.188406	NA
Arahy.01:3051473	Arahy.01	3051473	T	A	12	0	19	16	8	0	13	11	1	0.00119048	0
Arahy.01:3057766	Arahy.01	3057766	A	AG	8	0	19	23	12	0	9	7	0.560635	-0.110119	0
Arahy.01:3061590	Arahy.01	3061590	A	G	7	0	11	15	11	0	17	18	0.79549	-0.0626374	0
Arahy.01:3064149	Arahy.01	3064149	G	C	14	0	14	29	13	0	15	16	0.228371	-0.15829	0
Arahy.01:3067389	Arahy.01	3067389	G	T	11	0	18	16	10	0	15	16	0.805707	0.0455408	0
Arahy.01:3069421	Arahy.01	3069421	C	T	12	0	20	24	9	0	10	8	0.578773	-0.10101	0
Arahy.01:3071651	Arahy.01	3071651	TAG	T	17	0	17	18	11	0	22	6	0.0195799	-0.3	0
Arahy.01:3082314	Arahy.01	3082314	TA	T	4	1	7	12	4	0	14	0	0.000161759	-0.631579	-0.2
Arahy.01:3082328	Arahy.01	3082328	G	A	4	0	8	13	4	0	13	0	0.000237228	-0.619048	0
Arahy.01:3084736	Arahy.01	3084736	G	C	13	0	22	12	13	0	24	12	1	-0.0196078	0
Arahy.01:3086054	Arahy.01	3086054	G	A	8	0	14	3	3	0	17	14	0.0678428	0.275142	0
Arahy.01:3086903	Arahy.01	3086903	G	GA	8	0	38	2	5	0	13	6	0.0104867	0.265789	0
Arahy.01:3087805	Arahy.01	3087805	G	GA	5	0	17	10	12	4	10	11	0.38201	0.153439	0.25
Arahy.01:3092869	Arahy.01	3092869	TC	T	15	0	20	23	7	0	15	8	0.197625	-0.187058	0
Arahy.01:3099177	Arahy.01	3099177	C	G	1	0	4	8	2	0	0	3	0.516484	0.333333	0
Arahy.01:3100996	Arahy.01	3100996	A	T	9	0	6	10	12	0	14	7	0.103805	-0.291667	0
Arahy.01:3104966	Arahy.01	3104966	G	A	13	0	19	20	15	0	10	11	1	0.010989	0
Arahy.01:3105935	Arahy.01	3105935	A	G	6	0	29	17	10	0	15	12	0.622479	0.0748792	0
Arahy.01:3107804	Arahy.01	3107804	C	G	7	0	10	20	5	0	10	16	0.782736	-0.0512821	0
Arahy.01:3109728	Arahy.01	3109728	C	CA	10	0	33	11	15	0	19	12	0.217055	0.137097	0
Arahy.01:3110698	Arahy.01	3110698	CA	C	8	2	25	14	8	0	14	11	0.602975	0.0810256	-0.2
Arahy.01:3110810	Arahy.01	3110810	A	AT	10	1	16	14	2	5	15	8	0.414777	-0.118841	0.623377
Arahy.01:3111335	Arahy.01	3111335	G	A	8	0	15	18	18	0	18	13	0.330969	-0.1261	0
Arahy.01:3111913	Arahy.01	3111913	CA	C	6	4	8	6	8	4	11	13	0.737428	0.113095	-0.0666667
Arahy.01:3111965	Arahy.01	3111965	C	T	7	0	9	9	10	0	14	13	1	-0.0185185	0
Arahy.01:3114082	Arahy.01	3114082	C	CTTA	2	4	0	6	0	0	1	10	1	-0.0909091	NA
Arahy.01:3114444	Arahy.01	3114444	G	A	18	0	11	12	12	0	13	10	0.768311	-0.0869565	0
Arahy.01:3129423	Arahy.01	3129423	T	TA	3	0	4	16	10	0	11	11	0.0577412	-0.3	0
Arahy.01:3133329	Arahy.01	3133329	G	T	3	0	10	23	11	0	9	3	0.0149053	-0.44697	0
Arahy.01:3133898	Arahy.01	3133898	C	T	9	0	13	25	4	0	6	13	1	0.0263158	0
Arahy.01:3138338	Arahy.01	3138338	T	TA	12	2	10	13	7	0	12	13	0.77993	-0.0452174	-0.142857
Arahy.01:3141137	Arahy.01	3141137	C	CTATA	10	0	13	12	16	2	15	3	0.0521034	-0.313333	0.111111
Arahy.01:3153519	Arahy.01	3153519	C	T	11	0	26	39	20	0	8	23	0.253728	0.141935	0
Arahy.01:3154075	Arahy.01	3154075	GT	G	6	1	10	25	13	2	12	12	0.109231	-0.214286	-0.00952381
Arahy.01:3157423	Arahy.01	3157423	G	C	8	0	26	12	16	0	13	17	0.0497624	0.250877	0
Arahy.01:3158545	Arahy.01	3158545	C	A	7	0	18	13	16	0	17	17	0.620404	0.0806452	0
Arahy.01:3164549	Arahy.01	3164549	G	A	9	0	19	12	4	0	11	15	0.188739	0.189826	0
Arahy.01:3166322	Arahy.01	3166322	T	C	10	0	3	5	7	0	10	4	0.186997	-0.339286	0
Arahy.01:3167115	Arahy.01	3167115	C	T	8	0	16	32	6	0	13	9	0.0665023	-0.257576	0
Arahy.01:3172789	Arahy.01	3172789	C	T	0	14	22	23	0	12	9	19	0.223945	0.16746	0
Arahy.01:3173059	Arahy.01	3173059	C	T	13	0	10	13	8	0	22	16	0.302417	-0.144165	0
Arahy.01:3176080	Arahy.01	3176080	G	C	8	0	12	7	8	0	20	18	0.574014	0.105263	0
Arahy.01:3176329	Arahy.01	3176329	G	A	7	0	21	11	11	0	17	18	0.218179	0.170536	0
Arahy.01:3178385	Arahy.01	3178385	A	G	6	0	19	22	6	0	15	14	0.808625	-0.0538267	0
Arahy.01:3180241	Arahy.01	3180241	TTTA	T	6	4	12	2	8	0	5	0	1	-0.142857	-0.4
Arahy.01:3180853	Arahy.01	3180853	G	T	5	0	17	18	6	0	11	11	1	-0.0142857	0
Arahy.01:3180945	Arahy.01	3180945	C	T	0	5	12	18	0	8	9	12	1	-0.0285714	0
Arahy.01:3190321	Arahy.01	3190321	C	CA	7	0	17	17	9	0	17	13	0.624512	-0.0666667	0
Arahy.01:3191804	Arahy.01	3191804	G	A	18	0	22	4	7	0	27	0	0.0510544	-0.153846	0
Arahy.01:3192970	Arahy.01	3192970	T	G	5	0	14	17	11	0	16	21	1	0.0191805	0
Arahy.01:3195644	Arahy.01	3195644	T	C	5	0	13	8	9	0	7	9	0.330886	0.181548	0
Arahy.01:3195678	Arahy.01	3195678	A	G	4	0	14	14	8	0	9	10	1	0.0263158	0
Arahy.01:3199348	Arahy.01	3199348	G	A	14	0	19	15	9	0	21	15	1	-0.0245098	0
Arahy.01:3199714	Arahy.01	3199714	CA	C	5	1	10	12	14	1	12	4	0.0999713	-0.295455	-0.1
Arahy.01:3200537	Arahy.01	3200537	T	C	13	0	12	13	12	0	14	13	1	-0.0385185	0
Arahy.01:3201147	Arahy.01	3201147	C	T	1	0	2	1	1	0	2	7	0.236364	0.444444	0
Arahy.01:3201861	Arahy.01	3201861	T	C	14	0	17	15	4	0	15	18	0.622843	0.0767045	0
Arahy.01:3203446	Arahy.01	3203446	A	AAG	6	0	13	18	8	0	11	19	0.794643	0.0526882	0
Arahy.01:3209370	Arahy.01	3209370	TTTA	T	5	1	15	17	4	0	7	5	0.73604	-0.114583	-0.166667
Arahy.01:3210650	Arahy.01	3210650	C	T	14	0	14	20	5	0	9	21	0.437152	0.111765	0
Arahy.01:3211934	Arahy.01	3211934	T	C	6	0	6	22	12	0	19	11	0.00162872	-0.419048	0
Arahy.01:3212647	Arahy.01	3212647	C	T	6	0	20	19	8	0	11	13	0.796598	0.0544872	0
Arahy.01:3220120	Arahy.01	3220120	C	CT	7	0	27	4	5	4	19	3	1	0.00733138	0.444444
Arahy.01:3223977	Arahy.01	3223977	C	T	15	0	11	14	16	0	19	12	0.281778	-0.172903	0
Arahy.01:3224526	Arahy.01	3224526	AAT	A	4	0	10	11	7	0	8	11	0.760517	0.0551378	0
Arahy.01:3225537	Arahy.01	3225537	T	C	16	0	10	3	12	0	10	2	1	-0.0641026	0
Arahy.01:3241088	Arahy.01	3241088	A	T	0	9	26	12	0	8	9	14	0.0339241	0.292906	0
Arahy.01:3241200	Arahy.01	3241200	C	T	11	0	18	14	6	0	8	11	0.392862	0.141447	0
Arahy.01:3245049	Arahy.01	3245049	G	A	4	0	14	12	7	0	17	12	0.789307	-0.0477454	0
Arahy.01:3245112	Arahy.01	3245112	G	A	7	0	12	10	11	0	14	11	1	-0.0145455	0
Arahy.01:3247587	Arahy.01	3247587	A	C	0	9	23	10	0	7	10	9	0.245961	0.170654	0
Arahy.01:3251641	Arahy.01	3251641	C	T	11	0	14	24	3	0	12	11	0.291095	-0.153318	0
Arahy.01:3253772	Arahy.01	3253772	T	TA	8	6	14	10	7	1	7	15	0.0851511	0.265152	-0.303571
Arahy.01:3255267	Arahy.01	3255267	A	T	6	0	18	14	13	0	26	11	0.315696	-0.140203	0
Arahy.01:3256082	Arahy.01	3256082	G	A	7	0	6	13	8	0	7	2	0.0418219	-0.461988	0
Arahy.01:3260540	Arahy.01	3260540	G	C	8	0	16	23	11	0	10	16	1	0.025641	0
Arahy.01:3266902	Arahy.01	3266902	T	TATA	0	4	10	7	0	10	5	10	0.177696	0.254902	0
Arahy.01:3270868	Arahy.01	3270868	G	A	7	0	21	19	11	0	11	11	1	0.025	0
Arahy.01:3271413	Arahy.01	3271413	C	T	8	0	11	13	8	0	18	21	1	-0.00320513	0
Arahy.01:3274110	Arahy.01	3274110	T	C	16	0	15	16	12	0	15	14	1	-0.0333704	0
Arahy.01:3280056	Arahy.01	3280056	C	T	3	0	14	8	16	0	10	12	0.364044	0.181818	0
Arahy.01:3281642	Arahy.01	3281642	C	T	10	0	11	19	10	0	7	23	0.398509	0.133333	0
Arahy.01:3299073	Arahy.01	3299073	C	CT	7	0	29	8	11	1	12	7	0.339231	0.152205	0.0833333
Arahy.01:3307127	Arahy.01	3307127	T	A	12	0	13	12	5	0	10	20	0.182431	0.186667	0
Arahy.01:3317549	Arahy.01	3317549	GA	G	3	0	11	23	7	0	12	12	0.27564	-0.176471	0
Arahy.01:3328105	Arahy.01	3328105	G	A	7	0	15	12	21	0	12	17	0.422446	0.141762	0
Arahy.01:3330147	Arahy.01	3330147	C	T	12	0	11	12	17	0	9	19	0.387653	0.156832	0
Arahy.01:3330499	Arahy.01	3330499	G	A	17	0	12	12	14	0	12	8	0.556168	-0.1	0
Arahy.01:3331220	Arahy.01	3331220	CA	C	0	8	7	10	3	12	5	6	1	-0.0427807	-0.2
Arahy.01:3331378	Arahy.01	3331378	G	T	8	0	13	17	15	0	11	9	0.564609	-0.116667	0
Arahy.01:3333200	Arahy.01	3333200	C	T	18	0	19	20	13	0	13	12	1	-0.0328205	0
Arahy.01:3333375	Arahy.01	3333375	G	A	12	0	19	23	10	0	22	18	0.507749	-0.097619	0
Arahy.01:3333825	Arahy.01	3333825	C	T	8	0	15	9	9	0	9	12	0.238147	0.196429	0
Arahy.01:3339791	Arahy.01	3339791	G	A	11	0	16	22	10	0	23	14	0.107216	-0.200569	0
Arahy.01:3342078	Arahy.01	3342078	G	C	22	0	15	20	9	0	10	13	1	-0.00621118	0
Arahy.01:3342157	Arahy.01	3342157	C	T	15	0	19	22	12	0	13	12	0.800266	-0.0565854	0
Arahy.01:3342204	Arahy.01	3342204	C	T	18	0	22	30	10	0	14	11	0.331262	-0.136923	0
Arahy.01:3345136	Arahy.01	3345136	C	T	9	0	6	13	12	0	24	9	0.00785075	-0.411483	0
Arahy.01:3347827	Arahy.01	3347827	T	TA	13	1	10	6	4	3	4	9	0.13942	0.317308	0.357143
Arahy.01:3352926	Arahy.01	3352926	C	T	7	0	21	18	8	0	15	14	1	0.0212202	0
Arahy.01:3355544	Arahy.01	3355544	C	G	12	0	16	12	7	0	17	8	0.571211	-0.108571	0
Arahy.01:3358224	Arahy.01	3358224	C	T	5	0	14	14	9	0	8	10	0.769284	0.0555556	0
Arahy.01:3364795	Arahy.01	3364795	C	T	9	0	17	12	6	0	13	17	0.301467	0.152874	0
Arahy.01:3366852	Arahy.01	3366852	G	A	13	0	12	18	10	0	14	15	0.604208	-0.0827586	0
Arahy.01:3371600	Arahy.01	3371600	C	G	14	0	10	20	8	0	13	12	0.182431	-0.186667	0
Arahy.01:3372402	Arahy.01	3372402	C	T	14	0	14	9	11	0	15	14	0.581126	0.0914543	0
Arahy.01:3374586	Arahy.01	3374586	C	CTAA	4	0	8	12	6	2	6	13	0.741054	0.0842105	0.25
Arahy.01:3375254	Arahy.01	3375254	A	AT	4	0	14	23	21	0	13	12	0.305721	-0.141622	0
Arahy.01:3376375	Arahy.01	3376375	A	G	10	0	15	13	11	0	15	14	1	0.0184729	0
Arahy.01:3377250	Arahy.01	3377250	C	A	5	0	35	18	9	0	11	15	0.0547882	0.2373	0
Arahy.01:3379637	Arahy.01	3379637	A	G	12	0	20	22	10	0	9	5	0.360674	-0.166667	0
Arahy.01:3380788	Arahy.01	3380788	C	CT	9	3	6	13	7	1	9	5	0.0852678	-0.327068	-0.125
Arahy.01:3380789	Arahy.01	3380789	C	T	2	9	0	20	0	7	2	12	0.16221	-0.142857	0.181818
Arahy.01:3382330	Arahy.01	3382330	T	C	11	0	23	26	7	0	13	7	0.195423	-0.180612	0
Arahy.01:3382863	Arahy.01	3382863	TTCGA	T	6	0	19	12	14	0	17	11	1	0.00576037	0
Arahy.01:3383555	Arahy.01	3383555	C	T	17	0	17	21	13	0	13	14	0.806017	-0.0341131	0
Arahy.01:3384754	Arahy.01	3384754	A	AT	2	11	28	10	0	11	13	7	0.551415	0.0868421	0.153846
Arahy.01:3386408	Arahy.01	3386408	A	G	11	0	9	18	4	0	18	12	0.0636854	-0.266667	0
Arahy.01:3386416	Arahy.01	3386416	G	GA	8	0	11	16	3	2	17	14	0.30647	-0.14098	0.4
Arahy.01:3387511	Arahy.01	3387511	T	C	8	0	14	0	12	0	16	11	0.00713785	0.407407	0
Arahy.01:3387514	Arahy.01	3387514	A	C	8	0	17	0	12	0	16	11	0.00288267	0.407407	0
Arahy.01:3387620	Arahy.01	3387620	C	T	9	0	29	5	14	0	19	8	0.212179	0.149237	0
Arahy.01:3387655	Arahy.01	3387655	G	A	7	0	27	12	16	0	21	10	1	0.0148883	0
Arahy.01:3388813	Arahy.01	3388813	G	A	6	0	9	11	13	0	7	12	0.747527	0.0815789	0
Arahy.01:3392244	Arahy.01	3392244	CA	C	7	6	14	15	7	1	7	4	0.488239	-0.153605	-0.336538
Arahy.01:3396145	Arahy.01	3396145	A	T	9	0	22	26	8	0	27	13	0.0534282	-0.216667	0
Arahy.01:3411153	Arahy.01	3411153	G	T	16	0	23	17	25	0	13	10	1	0.00978261	0
Arahy.01:3412572	Arahy.01	3412572	C	T	14	0	20	20	10	0	11	23	0.15871	0.176471	0
Arahy.01:3414031	Arahy.01	3414031	G	A	14	0	9	33	5	0	27	13	4.59814e-05	-0.460714	0
Arahy.01:3418001	Arahy.01	3418001	C	CG	10	0	15	19	4	0	21	16	0.345712	-0.126391	0
Arahy.01:3419276	Arahy.01	3419276	C	T	17	0	19	17	9	0	14	16	0.805011	0.0611111	0
Arahy.01:3419327	Arahy.01	3419327	T	G	21	0	15	24	9	0	14	12	0.308952	-0.153846	0
Arahy.01:3430930	Arahy.01	3430930	G	A	7	0	23	18	13	0	12	12	0.797045	0.0609756	0
Arahy.01:3434316	Arahy.01	3434316	G	A	9	0	11	14	13	0	21	12	0.184687	-0.196364	0
Arahy.01:3434452	Arahy.01	3434452	C	T	10	0	12	4	9	0	16	7	1	0.0543478	0
Arahy.01:3435542	Arahy.01	3435542	C	T	9	0	13	13	8	0	20	8	0.162645	-0.214286	0
Arahy.01:3436033	Arahy.01	3436033	A	T	17	0	18	17	8	0	15	15	1	0.0142857	0
Arahy.01:3438985	Arahy.01	3438985	CT	C	11	2	15	9	9	4	8	16	0.0819802	0.291667	0.153846
Arahy.01:3443185	Arahy.01	3443185	G	A	10	0	12	13	13	0	17	18	1	-0.00571429	0
Arahy.01:3445455	Arahy.01	3445455	C	T	11	0	16	16	19	0	9	13	0.585081	0.0909091	0
Arahy.01:3445517	Arahy.01	3445517	C	CA	12	0	15	15	16	2	12	20	0.44258	0.125	0.111111
Arahy.01:3445654	Arahy.01	3445654	G	A	17	0	10	15	14	0	19	12	0.178365	-0.212903	0
Arahy.01:3446081	Arahy.01	3446081	C	T	12	0	19	19	6	0	11	17	0.457769	0.107143	0
Arahy.01:3455926	Arahy.01	3455926	T	A	13	0	15	19	9	0	15	9	0.192494	-0.183824	0
Arahy.01:3456203	Arahy.01	3456203	T	TA	4	6	23	0	8	0	29	0	1	0	-0.6
Arahy.01:3456598	Arahy.01	3456598	T	A	1	12	28	0	8	0	21	0	1	0	-0.923077
Arahy.01:3456912	Arahy.01	3456912	C	T	11	0	10	19	8	0	8	14	1	-0.0188088	0
Arahy.01:3457069	Arahy.01	3457069	G	GTA	1	1	6	5	5	0	8	6	1	-0.025974	-0.5
Arahy.01:3457377	Arahy.01	3457377	A	T	4	0	14	10	6	0	20	6	0.227116	-0.185897	0
Arahy.01:3459087	Arahy.01	3459087	G	A	14	0	22	14	4	0	20	9	0.605451	-0.0785441	0
Arahy.01:3467392	Arahy.01	3467392	AAAC	A	7	0	8	11	4	0	2	18	0.0309503	0.321053	0
Arahy.01:3470487	Arahy.01	3470487	G	A	6	0	15	28	14	0	15	12	0.136124	-0.206718	0
Arahy.01:3484534	Arahy.01	3484534	C	T	15	0	9	15	19	0	11	8	0.227616	-0.203947	0
Arahy.01:3486094	Arahy.01	3486094	G	GT	1	10	0	13	1	4	3	17	0.261364	-0.15	-0.109091
Arahy.01:3487128	Arahy.01	3487128	G	GA	7	7	28	0	8	0	24	0	1	0	-0.5
Arahy.01:3494868	Arahy.01	3494868	C	CA	12	0	17	9	9	0	11	17	0.0640516	0.260989	0
Arahy.01:3495564	Arahy.01	3495564	G	A	8	0	12	10	11	0	16	7	0.365118	-0.150198	0
Arahy.01:3498105	Arahy.01	3498105	TCC	T	5	1	8	17	6	0	6	10	0.746774	-0.055	-0.166667
Arahy.01:3502600	Arahy.01	3502600	C	T	10	0	18	16	10	0	4	9	0.207109	0.221719	0
Arahy.01:3505103	Arahy.01	3505103	T	TA	13	0	10	4	6	0	11	7	0.711953	0.103175	0
Arahy.01:3514804	Arahy.01	3514804	GAGA	G	4	0	2	2	4	0	3	5	1	0.125	0
Arahy.01:3523092	Arahy.01	3523092	C	T	15	0	24	13	6	0	6	10	0.0785921	0.273649	0
Arahy.01:3527268	Arahy.01	3527268	A	G	6	0	8	13	13	0	11	6	0.191355	-0.266106	0
Arahy.01:3534171	Arahy.01	3534171	G	A	20	0	12	13	11	0	19	10	0.271114	-0.175172	0
Arahy.01:3537917	Arahy.01	3537917	CAT	C	9	0	24	1	11	3	24	0	1	-0.04	0.214286
Arahy.01:3543887	Arahy.01	3543887	AT	A	11	1	12	13	7	0	11	2	0.039407	-0.366154	-0.0833333
Arahy.01:3544639	Arahy.01	3544639	A	G	11	0	11	19	8	0	15	7	0.0483183	-0.315152	0
Arahy.01:3545065	Arahy.01	3545065	C	T	10	0	16	13	15	0	9	21	0.0672785	0.251724	0
Arahy.01:3547006	Arahy.01	3547006	C	T	10	0	21	17	11	0	21	15	0.818354	-0.0307018	0
Arahy.01:3551074	Arahy.01	3551074	C	T	14	0	20	18	19	0	13	14	0.803595	0.0448343	0
Arahy.01:3553783	Arahy.01	3553783	A	C	18	0	18	21	9	0	17	17	0.816344	-0.0384615	0
Arahy.01:3559694	Arahy.01	3559694	G	T	5	0	13	20	10	0	17	14	0.316254	-0.154448	0
Arahy.01:3560139	Arahy.01	3560139	G	A	13	0	14	3	13	0	24	2	0.368636	-0.0995475	0
Arahy.01:3564573	Arahy.01	3564573	A	T	18	0	5	19	8	0	11	18	0.23476	-0.170977	0
Arahy.01:3570868	Arahy.01	3570868	G	A	9	0	17	12	12	0	15	9	1	-0.0387931	0
Arahy.01:3581365	Arahy.01	3581365	C	T	7	0	10	10	8	0	4	19	0.0483437	0.326087	0
Arahy.01:3582653	Arahy.01	3582653	C	T	11	0	29	17	8	0	13	5	0.568229	-0.0917874	0
Arahy.01:3582763	Arahy.01	3582763	C	T	3	0	14	13	5	0	6	7	1	0.0569801	0
Arahy.01:3583964	Arahy.01	3583964	T	TA	6	1	14	7	10	2	24	0	0.00256238	-0.333333	0.0238095
Arahy.01:3585819	Arahy.01	3585819	G	A	0	18	18	18	0	8	15	23	0.483218	0.105263	0
Arahy.01:3596935	Arahy.01	3596935	T	TGA	4	3	4	4	3	6	2	3	1	0.1	0.238095
Arahy.01:3603371	Arahy.01	3603371	CT	C	7	0	19	18	13	2	6	12	0.256549	0.18018	0.133333
Arahy.01:3603614	Arahy.01	3603614	G	A	9	0	14	14	7	0	10	13	0.779501	0.0652174	0
Arahy.01:3605145	Arahy.01	3605145	G	A	18	0	16	18	11	0	13	9	0.42262	-0.120321	0
Arahy.01:3606125	Arahy.01	3606125	A	T	14	0	14	17	6	0	10	15	0.788899	0.0516129	0
Arahy.01:3614528	Arahy.01	3614528	A	G	13	0	23	7	10	0	25	16	0.203951	0.156911	0
Arahy.01:3617105	Arahy.01	3617105	C	T	18	0	24	18	9	0	18	13	1	-0.00921659	0
Arahy.01:3618974	Arahy.01	3618974	C	T	6	0	17	13	19	0	9	17	0.11557	0.220513	0
Arahy.01:3619346	Arahy.01	3619346	G	A	7	0	15	27	14	0	19	12	0.0357598	-0.25576	0
Arahy.01:3619974	Arahy.01	3619974	G	A	12	0	14	20	10	0	16	14	0.452029	-0.121569	0
Arahy.01:3621637	Arahy.01	3621637	C	T	15	0	25	18	12	0	8	13	0.184138	0.200443	0
Arahy.01:3627516	Arahy.01	3627516	GCGGAT	G	2	0	3	12	0	0	4	5	0.356355	-0.244444	NA
Arahy.01:3628216	Arahy.01	3628216	T	C	16	0	28	22	16	0	20	21	0.532005	0.0721951	0
Arahy.01:3649252	Arahy.01	3649252	G	A	2	0	3	8	4	0	11	3	0.0171838	-0.512987	0
Arahy.01:3653876	Arahy.01	3653876	G	A	3	0	21	27	3	0	9	13	1	0.0284091	0
Arahy.01:3654547	Arahy.01	3654547	CA	C	4	0	14	17	10	1	11	20	0.605082	0.0967742	0.0909091
Arahy.01:3658272	Arahy.01	3658272	A	G	11	0	9	5	17	0	8	11	0.296004	0.221805	0
Arahy.01:3662367	Arahy.01	3662367	GT	G	10	0	16	6	4	0	12	8	0.515423	0.127273	0
Arahy.01:3667965	Arahy.01	3667965	C	T	5	0	6	14	3	0	5	11	1	-0.0125	0
Arahy.01:3675682	Arahy.01	3675682	C	T	4	0	8	12	8	0	13	9	0.354298	-0.190909	0
Arahy.01:3676229	Arahy.01	3676229	G	A	6	0	6	8	6	0	5	11	0.70652	0.116071	0
Arahy.01:3677011	Arahy.01	3677011	G	T	11	0	9	12	5	0	6	12	0.742416	0.0952381	0
Arahy.01:3677582	Arahy.01	3677582	CT	C	9	0	11	9	5	1	14	6	0.514476	-0.15	0.166667
Arahy.01:3677860	Arahy.01	3677860	C	CCTT	12	0	16	8	11	0	12	1	0.119346	-0.25641	0
Arahy.01:3682701	Arahy.01	3682701	C	T	7	0	7	14	11	0	7	22	0.534354	0.091954	0
Arahy.01:3684840	Arahy.01	3684840	A	G	9	0	16	17	24	0	13	22	0.462393	0.11342	0
Arahy.01:3685883	Arahy.01	3685883	A	G	18	0	10	17	8	0	11	18	1	-0.00893997	0
Arahy.01:3691506	Arahy.01	3691506	T	C	14	0	17	5	10	0	16	5	1	0.0108225	0
Arahy.01:3693217	Arahy.01	3693217	G	GT	13	0	7	7	2	1	6	11	0.480876	0.147059	0.333333
Arahy.01:3693679	Arahy.01	3693679	T	C	19	0	9	17	12	0	24	15	0.0442797	-0.269231	0
Arahy.01:3697143	Arahy.01	3697143	C	G	15	0	16	15	5	0	22	12	0.322112	-0.13093	0
Arahy.01:3700248	Arahy.01	3700248	T	A	13	0	11	20	8	0	10	16	1	-0.0297767	0
Arahy.01:3700978	Arahy.01	3700978	GT	G	10	1	22	17	11	0	13	17	0.335912	0.130769	-0.0909091
Arahy.01:3708605	Arahy.01	3708605	C	T	11	0	8	17	7	0	18	19	0.294078	-0.166486	0
Arahy.01:3711069	Arahy.01	3711069	C	A	7	0	27	15	10	0	5	7	0.194224	0.22619	0
Arahy.01:3711077	Arahy.01	3711077	T	G	8	0	27	15	11	0	5	7	0.194224	0.22619	0
Arahy.01:3711078	Arahy.01	3711078	C	A	7	0	27	15	10	0	5	7	0.194224	0.22619	0
Arahy.01:3716821	Arahy.01	3716821	T	TATA	9	0	7	8	10	0	7	4	0.452739	-0.169697	0
Arahy.01:3724046	Arahy.01	3724046	G	A	6	0	12	4	4	0	10	9	0.292818	0.223684	0
Arahy.01:3727361	Arahy.01	3727361	C	T	12	0	11	3	5	0	14	1	0.329502	-0.147619	0
Arahy.01:3728623	Arahy.01	3728623	T	C	14	0	11	12	5	0	11	18	0.575543	0.0989505	0
Arahy.01:3730154	Arahy.01	3730154	C	T	0	8	23	15	0	5	11	19	0.0865813	0.238596	0
Arahy.01:3730369	Arahy.01	3730369	C	CAT	8	0	18	12	5	1	20	7	0.399056	-0.140741	0.166667
Arahy.01:3731077	Arahy.01	3731077	A	G	8	0	22	26	9	0	14	9	0.312078	-0.150362	0
Arahy.01:3732080	Arahy.01	3732080	C	T	5	0	5	9	6	0	8	18	1	0.0494505	0
Arahy.01:3732417	Arahy.01	3732417	C	T	10	0	6	14	7	0	8	12	0.741054	-0.1	0
Arahy.01:3735672	Arahy.01	3735672	T	A	12	0	14	3	4	0	0	13	4.79293e-06	0.823529	0
Arahy.01:3737321	Arahy.01	3737321	C	A	5	0	6	4	9	0	17	5	0.407175	-0.172727	0
Arahy.01:3737329	Arahy.01	3737329	T	G	5	0	8	4	11	0	17	4	0.419612	-0.142857	0
Arahy.01:3740107	Arahy.01	3740107	TA	T	1	3	1	14	0	7	1	8	1	-0.0444444	0.25
Arahy.01:3741394	Arahy.01	3741394	C	T	7	0	19	16	10	0	11	9	1	-0.00714286	0
Arahy.01:3743136	Arahy.01	3743136	G	A	17	0	19	17	5	0	13	19	0.341484	0.121528	0
Arahy.01:3746512	Arahy.01	3746512	C	T	12	0	19	19	19	0	8	14	0.420459	0.136364	0
Arahy.01:3748949	Arahy.01	3748949	T	C	10	0	11	14	12	0	17	24	1	0.0253659	0
Arahy.01:3769743	Arahy.01	3769743	G	GT	4	0	14	18	1	1	9	8	0.563917	-0.0919118	0.5
Arahy.01:3781735	Arahy.01	3781735	T	A	12	0	13	14	15	0	9	18	0.406419	0.148148	0
Arahy.01:3787642	Arahy.01	3787642	C	T	10	0	23	17	20	0	9	18	0.0804878	0.241667	0
Arahy.01:3789155	Arahy.01	3789155	A	AT	13	0	13	19	8	1	18	9	0.0674114	-0.260417	0.111111
Arahy.01:3791562	Arahy.01	3791562	A	AAT	3	0	23	9	4	1	11	8	0.365188	0.139803	0.2
Arahy.01:3793736	Arahy.01	3793736	G	A	10	0	10	9	13	0	3	20	0.00825838	0.395881	0
Arahy.01:3807921	Arahy.01	3807921	G	A	16	0	14	23	11	0	14	7	0.0551568	-0.288288	0
Arahy.01:3810455	Arahy.01	3810455	GT	G	3	11	2	26	7	4	4	26	0.671391	-0.0619048	-0.422078
Arahy.01:3815747	Arahy.01	3815747	T	TTAA	4	0	6	2	4	0	7	7	0.380186	0.25	0
Arahy.01:3818650	Arahy.01	3818650	A	AT	10	2	16	20	2	0	9	10	1	-0.0292398	-0.166667
Arahy.01:3820056	Arahy.01	3820056	T	A	9	0	10	22	9	0	15	16	0.202826	-0.171371	0
Arahy.01:3834573	Arahy.01	3834573	T	C	12	0	23	23	5	0	21	15	0.507893	-0.0833333	0
Arahy.01:3834769	Arahy.01	3834769	A	G	7	0	22	17	9	0	18	21	0.497056	0.102564	0
Arahy.01:3841313	Arahy.01	3841313	G	A	11	0	14	13	7	0	15	9	0.573041	-0.106481	0
Arahy.01:3854880	Arahy.01	3854880	A	T	8	0	15	23	8	0	19	12	0.092357	-0.218166	0
Arahy.01:3856854	Arahy.01	3856854	C	T	6	0	14	17	7	0	15	18	1	-0.00293255	0
Arahy.01:3856904	Arahy.01	3856904	C	T	3	0	14	10	5	0	11	14	0.396104	0.143333	0
Arahy.01:3870280	Arahy.01	3870280	G	A	21	0	13	27	7	0	13	20	0.626224	-0.0689394	0
Arahy.01:3871489	Arahy.01	3871489	G	T	8	0	12	15	16	0	15	11	0.414236	-0.132479	0
Arahy.01:3871877	Arahy.01	3871877	A	AATAT	6	0	10	6	14	0	8	5	1	0.00961538	0
Arahy.01:3882518	Arahy.01	3882518	T	C	13	0	24	24	12	0	9	18	0.226303	0.166667	0
Arahy.01:3884029	Arahy.01	3884029	G	A	10	0	14	18	9	0	13	15	1	-0.0267857	0
Arahy.01:3890129	Arahy.01	3890129	A	T	10	0	23	24	22	0	18	17	1	-0.024924	0
Arahy.01:3891634	Arahy.01	3891634	ATC	A	6	0	17	4	2	3	14	2	0.679626	-0.0654762	0.6
Arahy.01:3898550	Arahy.01	3898550	T	C	7	2	42	8	13	5	31	10	0.428662	0.0839024	0.0555556
Arahy.01:3898590	Arahy.01	3898590	G	A	5	1	40	7	10	4	29	7	0.768412	0.0455083	0.119048
Arahy.01:3899794	Arahy.01	3899794	T	A	16	0	18	25	6	0	16	13	0.337865	-0.133119	0
Arahy.01:3901736	Arahy.01	3901736	TC	T	24	0	12	25	3	0	14	17	0.323585	-0.127289	0
Arahy.01:3904853	Arahy.01	3904853	TA	T	5	0	10	10	5	0	9	5	0.495297	-0.142857	0
Arahy.01:3908347	Arahy.01	3908347	G	A	0	8	15	18	0	4	13	10	0.587483	-0.110672	0
Arahy.01:3911900	Arahy.01	3911900	G	A	7	0	27	14	13	0	11	13	0.127552	0.200203	0
Arahy.01:3914331	Arahy.01	3914331	G	A	2	0	6	5	4	0	4	4	1	0.0454545	0
Arahy.01:3919851	Arahy.01	3919851	A	ATAT	0	2	3	6	1	0	0	7	0.2125	0.333333	-1
Arahy.01:3920906	Arahy.01	3920906	TA	T	1	0	9	24	6	0	13	7	0.0100522	-0.377273	0
Arahy.01:3929906	Arahy.01	3929906	G	A	14	0	21	14	9	0	8	20	0.0214762	0.314286	0
Arahy.01:3930830	Arahy.01	3930830	G	A	11	0	19	10	11	0	12	13	0.271114	0.175172	0
Arahy.01:3933342	Arahy.01	3933342	T	C	6	0	4	18	14	0	13	10	0.0133826	-0.383399	0
Arahy.01:3939080	Arahy.01	3939080	C	CT	10	3	39	4	5	4	29	0	0.143043	-0.0930233	0.213675
Arahy.01:3943127	Arahy.01	3943127	GC	G	17	0	25	15	15	0	8	16	0.0381488	0.291667	0
Arahy.01:3958012	Arahy.01	3958012	A	C	12	0	25	19	8	0	9	7	1	0.00568182	0
Arahy.01:3960846	Arahy.01	3960846	C	T	5	0	36	22	16	0	14	21	0.0533956	0.22069	0
Arahy.01:3964949	Arahy.01	3964949	A	G	7	0	20	21	10	0	13	14	1	0.0063234	0
Arahy.01:3978967	Arahy.01	3978967	G	A	0	17	17	8	14	0	24	19	0.441633	0.12186	-1
Arahy.01:3984492	Arahy.01	3984492	AG	A	3	0	1	12	0	3	0	11	1	0.0769231	1
Arahy.01:3986418	Arahy.01	3986418	T	G	0	16	9	20	10	0	21	15	0.0447561	-0.272989	-1
Arahy.01:3988277	Arahy.01	3988277	G	A	0	10	21	22	11	0	15	11	0.619629	-0.088551	-1
Arahy.01:3993919	Arahy.01	3993919	TACA	T	0	7	11	15	14	0	9	13	1	0.013986	-1
Arahy.01:3997628	Arahy.01	3997628	C	T	0	19	12	14	19	0	12	21	0.594217	0.0979021	-1
Arahy.01:3999657	Arahy.01	3999657	T	TA	0	4	16	9	6	0	13	15	0.271226	0.175714	-1
Arahy.01:3999679	Arahy.01	3999679	A	T	2	3	24	0	7	0	23	0	1	0	-0.6
Arahy.01:4050447	Arahy.01	4050447	T	TGA	0	4	5	7	3	4	7	3	0.230531	-0.283333	-0.428571
Arahy.01:4054720	Arahy.01	4054720	CT	C	0	13	7	22	7	1	16	19	0.11583	-0.215764	-0.875
Arahy.01:4066936	Arahy.01	4066936	A	G	0	13	16	22	13	0	20	12	0.100142	-0.203947	-1
Arahy.01:4066956	Arahy.01	4066956	C	T	0	13	37	0	13	0	32	0	1	0	-1
Arahy.01:4067075	Arahy.01	4067075	CA	C	0	12	17	21	11	0	10	11	1	-0.0288221	-1
Arahy.01:4068392	Arahy.01	4068392	C	T	0	7	15	11	12	0	12	11	0.777685	0.0551839	-1
Arahy.01:4077978	Arahy.01	4077978	G	GT	14	0	3	3	0	0	1	5	0.545455	0.333333	NA
Arahy.01:4078268	Arahy.01	4078268	G	A	0	10	5	11	7	0	2	1	0.52322	-0.354167	-1
Arahy.01:4079158	Arahy.01	4079158	G	T	0	1	10	6	0	0	7	5	1	0.0416667	NA
Arahy.01:4082395	Arahy.01	4082395	A	AAAG	0	7	11	10	8	0	13	7	0.530265	-0.12619	-1
Arahy.01:4082796	Arahy.01	4082796	A	G	0	3	22	15	7	0	11	18	0.136145	0.215284	-1
Arahy.01:4086711	Arahy.01	4086711	C	T	0	15	19	4	7	0	10	19	0.000703911	0.481259	-1
Arahy.01:4091480	Arahy.01	4091480	T	TA	0	9	7	15	4	0	11	14	0.548779	-0.121818	-1
Arahy.01:4093280	Arahy.01	4093280	T	C	0	9	16	17	11	0	16	10	0.430866	-0.130536	-1
Arahy.01:4097063	Arahy.01	4097063	TA	T	10	0	17	14	0	14	20	11	0.605082	-0.0967742	1
Arahy.01:4098237	Arahy.01	4098237	C	T	0	1	1	8	8	0	7	0	0.0013986	-0.888889	-1
Arahy.01:4098872	Arahy.01	4098872	C	T	0	8	11	22	4	0	14	11	0.11118	-0.226667	-1
Arahy.01:4102952	Arahy.01	4102952	A	G	0	8	24	20	17	0	12	13	0.625402	0.0654545	-1
Arahy.01:4106502	Arahy.01	4106502	A	G	0	13	18	14	8	0	14	20	0.32441	0.150735	-1
Arahy.01:4109291	Arahy.01	4109291	T	C	0	14	12	14	10	0	6	13	0.370927	0.145749	-1
Arahy.01:4110815	Arahy.01	4110815	G	GT	0	12	11	18	10	0	12	17	1	-0.0344828	-1
Arahy.01:4114103	Arahy.01	4114103	CT	C	0	11	20	23	7	4	12	13	1	-0.0148837	-0.636364
Arahy.01:4116517	Arahy.01	4116517	C	T	0	14	22	12	6	0	8	18	0.0182439	0.339367	-1
Arahy.01:4117804	Arahy.01	4117804	G	C	0	12	15	21	11	0	20	17	0.351804	-0.123874	-1
Arahy.01:4121822	Arahy.01	4121822	C	T	0	13	23	22	11	0	20	22	0.831163	0.0349206	-1
Arahy.01:4126874	Arahy.01	4126874	A	C	0	2	0	3	5	0	5	2	0.166667	-0.714286	-1
Arahy.01:4129052	Arahy.01	4129052	T	C	11	4	25	0	3	0	36	0	1	0	-0.266667
Arahy.01:4135392	Arahy.01	4135392	T	A	0	24	12	8	7	0	5	8	0.296004	0.215385	-1
Arahy.01:4135540	Arahy.01	4135540	T	C	0	20	12	11	13	0	10	11	1	0.0455487	-1
Arahy.01:4135669	Arahy.01	4135669	G	A	0	11	22	16	12	0	16	10	0.801293	-0.0364372	-1
Arahy.01:4136851	Arahy.01	4136851	TTA	T	0	0	7	8	1	1	4	6	1	0.0666667	NA
Arahy.01:4139193	Arahy.01	4139193	G	GA	0	4	12	7	9	1	14	12	0.559275	0.0931174	-0.9
Arahy.01:4148106	Arahy.01	4148106	AT	A	8	0	18	6	2	0	11	13	0.0753455	0.291667	0
Arahy.01:4149579	Arahy.01	4149579	CT	C	5	4	15	24	5	0	11	15	0.800207	-0.0384615	-0.444444
Arahy.01:4155762	Arahy.01	4155762	C	T	0	7	6	9	9	0	11	8	0.490529	-0.178947	-1
Arahy.01:4158296	Arahy.01	4158296	G	A	13	0	19	11	0	8	18	3	0.113403	-0.22381	1
Arahy.01:4158463	Arahy.01	4158463	G	A	0	11	10	20	4	0	11	18	0.78917	-0.045977	-1
Arahy.01:4159324	Arahy.01	4159324	AC	A	0	10	21	15	13	0	12	12	0.60112	0.0833333	-1
Arahy.01:4160769	Arahy.01	4160769	A	T	0	11	12	24	18	0	13	15	0.313374	-0.130952	-1
Arahy.01:4171076	Arahy.01	4171076	C	T	0	5	11	14	10	0	13	8	0.252794	-0.179048	-1
Arahy.01:4171085	Arahy.01	4171085	T	TA	0	3	10	11	7	0	8	7	1	-0.0571429	-1
Arahy.01:4171370	Arahy.01	4171370	C	T	0	8	8	8	13	0	10	8	1	-0.0555556	-1
Arahy.01:4171786	Arahy.01	4171786	C	T	0	12	24	12	13	0	17	22	0.063494	0.230769	-1
Arahy.01:4171822	Arahy.01	4171822	C	T	0	12	18	12	11	0	18	23	0.231799	0.160976	-1
Arahy.01:4171892	Arahy.01	4171892	C	T	0	14	20	10	8	0	19	19	0.219191	0.166667	-1
Arahy.01:4173361	Arahy.01	4173361	A	G	0	4	10	21	6	0	12	5	0.015936	-0.383302	-1
Arahy.01:4179415	Arahy.01	4179415	G	A	0	6	15	16	8	0	12	17	0.613736	0.0700779	-1
Arahy.01:4187916	Arahy.01	4187916	A	C	0	1	2	5	3	0	5	2	0.286131	-0.428571	-1
Arahy.01:4193569	Arahy.01	4193569	C	T	0	10	21	15	8	0	12	11	0.788883	0.0615942	-1
Arahy.01:4193932	Arahy.01	4193932	AATT	A	0	0	5	3	4	3	8	0	0.2	-0.375	NA
Arahy.01:4204955	Arahy.01	4204955	G	A	10	0	31	21	5	0	15	14	0.640313	0.0789125	0
Arahy.01:4216074	Arahy.01	4216074	T	G	0	15	18	31	10	0	16	10	0.0525396	-0.248038	-1
Arahy.01:4216121	Arahy.01	4216121	C	T	17	0	50	0	15	0	25	6	0.00226869	0.193548	0
Arahy.01:4219571	Arahy.01	4219571	A	C	0	12	24	6	14	0	21	8	0.552003	0.0758621	-1
Arahy.01:4228900	Arahy.01	4228900	A	C	0	5	19	19	14	0	30	13	0.110284	-0.197674	-1
Arahy.01:4232231	Arahy.01	4232231	TG	T	0	11	24	17	16	0	11	3	0.214968	-0.200348	-1
Arahy.01:4237537	Arahy.01	4237537	G	A	0	22	19	11	19	0	7	18	0.0143518	0.353333	-1
Arahy.01:4243040	Arahy.01	4243040	T	C	0	5	4	8	11	0	5	18	0.685468	0.115942	-1
Arahy.01:4243511	Arahy.01	4243511	C	T	0	9	14	30	9	0	15	16	0.158819	-0.165689	-1
Arahy.01:4246107	Arahy.01	4246107	A	G	0	10	17	21	10	0	14	13	0.620897	-0.0711501	-1
Arahy.01:4246169	Arahy.01	4246169	C	CT	1	4	13	17	8	0	13	20	0.801718	0.0393939	-0.8
Arahy.01:4247439	Arahy.01	4247439	T	TA	7	0	37	0	12	0	23	7	0.00234095	0.233333	0
Arahy.01:4248498	Arahy.01	4248498	T	C	0	21	14	21	7	0	8	9	0.766514	-0.0705882	-1
Arahy.01:4249524	Arahy.01	4249524	C	T	0	13	17	21	11	0	16	18	1	-0.0232198	-1
Arahy.01:4250562	Arahy.01	4250562	C	T	0	9	15	9	8	0	12	18	0.170383	0.225	-1
Arahy.01:4253234	Arahy.01	4253234	T	C	0	13	8	25	3	0	12	16	0.172458	-0.186147	-1
Arahy.01:4253878	Arahy.01	4253878	C	T	0	16	12	21	10	0	8	19	0.78361	0.0673401	-1
Arahy.01:4255069	Arahy.01	4255069	TA	T	19	1	21	8	17	1	24	3	0.180776	-0.164751	0.00555556
Arahy.01:4256035	Arahy.01	4256035	T	G	0	11	17	21	15	0	17	16	0.637655	-0.0677831	-1
Arahy.01:4260513	Arahy.01	4260513	G	T	5	0	16	0	6	4	19	0	1	0	0.4
Arahy.01:4272151	Arahy.01	4272151	TA	T	7	2	27	5	6	5	31	10	0.397947	0.0876524	0.232323
Arahy.01:4273693	Arahy.01	4273693	TA	T	0	2	13	12	4	0	15	9	0.567185	-0.105	-1
Arahy.01:4280007	Arahy.01	4280007	A	AT	0	7	21	1	5	0	22	0	1	-0.0454545	-1
Arahy.01:4280981	Arahy.01	4280981	G	A	0	11	13	13	11	0	17	19	1	0.0277778	-1
Arahy.01:4285941	Arahy.01	4285941	TA	T	15	6	36	0	4	0	19	0	1	0	-0.285714
Arahy.01:4288111	Arahy.01	4288111	CT	C	0	2	9	17	9	1	14	9	0.0888302	-0.262542	-0.9
Arahy.01:4288428	Arahy.01	4288428	G	A	0	16	24	19	7	0	13	26	0.0483338	0.224806	-1
Arahy.01:4293582	Arahy.01	4293582	G	A	0	9	14	14	12	0	15	19	0.798677	0.0588235	-1
Arahy.01:4294205	Arahy.01	4294205	C	T	0	8	5	14	3	0	11	10	0.116734	-0.260652	-1
Arahy.01:4302609	Arahy.01	4302609	A	G	0	17	10	20	8	0	12	18	0.78917	-0.0666667	-1
Arahy.01:4303777	Arahy.01	4303777	TTA	T	0	13	18	18	9	0	10	11	1	0.0238095	-1
Arahy.01:4305638	Arahy.01	4305638	G	GA	8	0	35	4	8	2	29	12	0.0495382	0.190119	0.2
Arahy.01:4311766	Arahy.01	4311766	C	CT	18	1	22	10	12	0	11	3	0.724104	-0.0982143	-0.0526316
Arahy.01:4311774	Arahy.01	4311774	C	T	0	17	22	11	11	0	11	7	0.763921	0.0555556	-1
Arahy.01:4315858	Arahy.01	4315858	A	G	0	11	26	17	13	0	13	20	0.104639	0.210712	-1
Arahy.01:4316119	Arahy.01	4316119	C	T	0	5	17	19	9	0	10	11	1	-0.00396825	-1
Arahy.01:4321639	Arahy.01	4321639	C	A	0	12	11	18	12	0	10	15	1	-0.0206897	-1
Arahy.01:4322024	Arahy.01	4322024	A	G	0	6	23	23	9	0	24	20	0.679345	-0.0454545	-1
Arahy.01:4323868	Arahy.01	4323868	G	T	0	7	29	0	10	0	26	0	1	0	-1
Arahy.01:4333233	Arahy.01	4333233	C	T	0	16	12	8	5	0	14	8	1	-0.0363636	-1
Arahy.01:4333461	Arahy.01	4333461	GA	G	0	12	11	10	11	2	6	17	0.121036	0.26294	-0.846154
Arahy.01:4334392	Arahy.01	4334392	T	C	0	11	23	16	9	0	8	21	0.0140347	0.313882	-1
Arahy.01:4337291	Arahy.01	4337291	T	C	0	13	13	14	10	0	22	10	0.121407	-0.206019	-1
Arahy.01:4338422	Arahy.01	4338422	C	T	0	13	13	16	8	0	20	20	0.807801	-0.0517241	-1
Arahy.01:4340866	Arahy.01	4340866	C	T	4	0	19	11	0	15	12	12	0.409796	0.133333	1
Arahy.01:4342747	Arahy.01	4342747	A	T	0	16	15	22	6	0	23	10	0.0177466	-0.291564	-1
Arahy.01:4347347	Arahy.01	4347347	CA	C	0	9	19	12	6	3	9	11	0.387653	0.162903	-0.666667
Arahy.01:4350788	Arahy.01	4350788	T	A	0	5	16	17	5	0	13	9	0.582611	-0.106061	-1
Arahy.01:4351460	Arahy.01	4351460	T	C	0	4	19	15	6	0	11	17	0.213374	0.165966	-1
Arahy.01:4355857	Arahy.01	4355857	GAT	G	3	2	1	3	1	1	1	11	0.45	0.166667	0.1
Arahy.01:4356105	Arahy.01	4356105	GT	G	0	2	4	12	5	1	10	9	0.166194	-0.276316	-0.833333
Arahy.01:4356683	Arahy.01	4356683	TA	T	1	13	17	18	4	1	8	18	0.195173	0.178022	-0.728571
Arahy.01:4359826	Arahy.01	4359826	T	C	0	4	14	14	15	0	18	7	0.159542	-0.22	-1
Arahy.01:4363343	Arahy.01	4363343	A	AT	0	8	14	24	10	1	9	14	1	-0.0228833	-0.909091
Arahy.01:4364831	Arahy.01	4364831	C	T	0	4	5	3	1	0	2	6	0.314685	0.375	-1
Arahy.01:4365144	Arahy.01	4365144	G	A	8	0	21	10	0	5	10	7	0.547369	0.0891841	1
Arahy.01:4365195	Arahy.01	4365195	T	C	0	4	21	14	4	0	13	7	0.779057	-0.05	-1
Arahy.01:4369686	Arahy.01	4369686	C	T	0	7	12	13	2	0	10	9	1	-0.0463158	-1
Arahy.01:4369692	Arahy.01	4369692	C	A	7	0	20	7	0	3	9	10	0.119677	0.267057	1
Arahy.01:4369729	Arahy.01	4369729	T	C	8	0	26	9	3	0	23	0	0.00831878	-0.257143	0
Arahy.01:4370117	Arahy.01	4370117	G	A	0	0	6	2	5	0	4	2	1	0.0833333	NA
Arahy.01:4380221	Arahy.01	4380221	T	G	0	1	22	2	15	0	20	7	0.146505	0.175926	-1
Arahy.01:4380722	Arahy.01	4380722	G	C	0	15	34	18	10	0	23	7	0.328233	-0.112821	-1
Arahy.01:4387996	Arahy.01	4387996	C	G	18	0	23	19	0	10	9	15	0.208013	0.172619	1
Arahy.01:4391101	Arahy.01	4391101	G	A	0	8	20	16	14	0	15	13	1	0.0198413	-1
Arahy.01:4391205	Arahy.01	4391205	G	A	0	10	18	7	12	0	9	12	0.071605	0.291429	-1
Arahy.01:4394134	Arahy.01	4394134	C	T	0	17	15	21	17	0	16	38	0.264521	0.12037	-1
Arahy.01:4405059	Arahy.01	4405059	G	A	0	19	17	24	10	0	10	13	1	-0.0201485	-1
Arahy.01:4405891	Arahy.01	4405891	C	T	0	8	18	17	8	0	8	15	0.283031	0.16646	-1
Arahy.01:4407469	Arahy.01	4407469	GA	G	0	5	17	26	14	0	19	17	0.264588	-0.132429	-1
Arahy.01:4410053	Arahy.01	4410053	AT	A	0	11	31	0	10	0	25	0	1	0	-1
Arahy.01:4414863	Arahy.01	4414863	T	C	0	5	17	17	9	0	10	10	1	0	-1
Arahy.01:4420424	Arahy.01	4420424	G	A	0	9	16	19	5	0	8	10	1	0.0126984	-1
Arahy.01:4441527	Arahy.01	4441527	C	T	0	13	15	25	17	0	16	13	0.220057	-0.176724	-1
Arahy.01:4443258	Arahy.01	4443258	A	G	0	11	21	14	13	0	19	24	0.180404	0.15814	-1
Arahy.01:4445048	Arahy.01	4445048	G	A	13	0	16	12	11	0	11	8	1	-0.0075188	0
Arahy.01:4446023	Arahy.01	4446023	CA	C	2	6	11	11	6	1	4	7	0.711953	0.136364	-0.607143
Arahy.01:4448792	Arahy.01	4448792	TA	T	0	8	16	12	13	0	4	9	0.180944	0.263736	-1
Arahy.01:4451598	Arahy.01	4451598	A	G	0	2	15	15	15	0	16	2	0.0113702	-0.388889	-1
Arahy.01:4451715	Arahy.01	4451715	G	GTT	0	4	14	6	16	0	7	2	1	-0.0777778	-1
Arahy.01:4456258	Arahy.01	4456258	T	C	0	17	25	29	19	0	30	24	0.441508	-0.0925926	-1
Arahy.01:4459705	Arahy.01	4459705	A	ATG	0	8	11	8	13	0	11	7	1	-0.0321637	-1
Arahy.01:4459720	Arahy.01	4459720	C	T	0	8	10	10	13	0	11	7	0.531837	-0.111111	-1
Arahy.01:4459726	Arahy.01	4459726	T	C	0	7	9	10	13	0	9	6	0.5096	-0.126316	-1
Arahy.01:4460299	Arahy.01	4460299	G	A	0	9	9	11	12	0	7	12	0.747527	0.0815789	-1
Arahy.01:4463611	Arahy.01	4463611	A	G	0	6	24	5	7	0	15	4	1	0.0381125	-1
Arahy.01:4470347	Arahy.01	4470347	C	T	0	13	22	22	16	0	7	11	0.576257	0.111111	-1
Arahy.01:4471452	Arahy.01	4471452	T	C	0	12	11	25	8	0	12	24	1	-0.0277778	-1
Arahy.01:4473126	Arahy.01	4473126	A	G	0	10	16	22	8	0	13	19	1	0.0148026	-1
Arahy.01:4486228	Arahy.01	4486228	CG	C	0	4	23	10	7	0	17	13	0.307846	0.130303	-1
Arahy.01:4486816	Arahy.01	4486816	G	GA	1	7	13	12	10	1	8	9	1	0.0494118	-0.784091
Arahy.01:4488397	Arahy.01	4488397	C	T	7	4	29	0	6	0	25	0	1	0	-0.363636
Arahy.01:4489280	Arahy.01	4489280	G	T	0	9	11	18	8	0	14	13	0.420232	-0.139208	-1
Arahy.01:4501476	Arahy.01	4501476	A	G	0	1	6	5	2	0	4	4	1	0.0454545	-1
Arahy.01:4501809	Arahy.01	4501809	G	A	0	13	19	16	7	0	20	7	0.122739	-0.197884	-1
Arahy.01:4504946	Arahy.01	4504946	C	CATA	0	1	4	6	1	1	5	2	0.334842	-0.314286	-0.5
Arahy.01:4506368	Arahy.01	4506368	G	A	0	6	12	16	8	0	15	23	0.80513	0.0338346	-1
Arahy.01:4506911	Arahy.01	4506911	C	G	0	14	14	14	3	0	20	8	0.170713	-0.214286	-1
Arahy.01:4516724	Arahy.01	4516724	C	A	0	11	16	10	17	0	16	13	0.785176	0.0636605	-1
Arahy.01:4517888	Arahy.01	4517888	CA	C	0	9	7	17	12	3	10	11	0.233278	-0.184524	-0.8
Arahy.01:4518914	Arahy.01	4518914	G	A	0	4	9	18	19	0	9	13	0.766522	-0.0757576	-1
Arahy.01:4519124	Arahy.01	4519124	G	A	0	8	11	12	13	0	15	15	1	-0.0217391	-1
Arahy.01:4520548	Arahy.01	4520548	G	T	14	0	17	11	0	5	20	6	0.248758	-0.162088	1
Arahy.01:4521475	Arahy.01	4521475	A	G	9	0	12	17	1	0	11	20	0.79122	0.0589544	0
Arahy.01:4522704	Arahy.01	4522704	G	GTA	0	6	10	15	7	3	10	4	0.0958456	-0.314286	-0.7
Arahy.01:4527216	Arahy.01	4527216	G	A	0	4	9	15	0	0	7	6	0.489114	-0.163462	NA
Arahy.01:4527363	Arahy.01	4527363	A	G	0	2	4	2	1	0	1	2	0.52381	0.333333	-1
Arahy.01:4533153	Arahy.01	4533153	G	A	0	16	20	14	16	0	11	12	0.432293	0.109974	-1
Arahy.01:4534930	Arahy.01	4534930	T	TA	7	0	20	5	2	0	22	8	0.751554	0.0666667	0
Arahy.01:4535135	Arahy.01	4535135	T	A	0	7	13	17	16	0	13	11	0.584298	-0.108333	-1
Arahy.01:4535342	Arahy.01	4535342	AAG	A	9	0	26	1	11	4	23	1	1	0.00462963	0.266667
Arahy.01:4541471	Arahy.01	4541471	G	GA	0	5	10	7	6	0	1	4	0.310777	0.388235	-1
Arahy.01:4545894	Arahy.01	4545894	T	TA	3	0	32	6	5	0	21	7	0.369234	0.0921053	0
Arahy.01:4552336	Arahy.01	4552336	TA	T	0	6	13	14	7	0	6	6	1	-0.0185185	-1
Arahy.01:4552396	Arahy.01	4552396	AATAT	A	0	0	1	14	0	6	2	8	0.543478	-0.133333	NA
Arahy.01:4552428	Arahy.01	4552428	CAT	C	0	0	12	5	8	0	10	6	0.720682	0.0808824	NA
Arahy.01:4555276	Arahy.01	4555276	C	T	0	3	12	22	12	0	14	16	0.446573	-0.113725	-1
Arahy.01:4556871	Arahy.01	4556871	TA	T	5	4	41	0	9	0	16	0	1	0	-0.444444
Arahy.01:4558921	Arahy.01	4558921	C	T	0	8	16	23	16	0	18	11	0.140666	-0.210433	-1
Arahy.01:4560692	Arahy.01	4560692	A	ATAT	0	4	5	8	3	0	6	8	1	-0.043956	-1
Arahy.01:4564195	Arahy.01	4564195	T	G	0	4	24	18	8	0	11	9	1	0.0214286	-1
Arahy.01:4564580	Arahy.01	4564580	C	T	0	18	15	26	11	0	18	16	0.170092	-0.163558	-1
Arahy.01:4571310	Arahy.01	4571310	A	G	0	8	10	17	8	0	18	18	0.442539	-0.12963	-1
Arahy.01:4571494	Arahy.01	4571494	G	A	0	8	10	30	2	0	4	13	1	0.0147059	-1
Arahy.01:4574349	Arahy.01	4574349	G	A	0	5	12	16	3	0	13	10	0.40433	-0.136646	-1
Arahy.01:4575415	Arahy.01	4575415	C	T	0	11	19	27	16	0	14	19	1	-0.0111989	-1
Arahy.01:4576520	Arahy.01	4576520	G	A	0	7	9	15	7	0	14	10	0.247648	-0.208333	-1
Arahy.01:4577167	Arahy.01	4577167	A	G	0	5	26	18	7	0	22	18	0.825819	0.0409091	-1
Arahy.01:4579627	Arahy.01	4579627	AT	A	0	12	9	14	8	0	15	14	0.412135	-0.125937	-1
Arahy.01:4581609	Arahy.01	4581609	T	C	0	9	11	7	10	0	13	9	1	0.020202	-1
Arahy.01:4583855	Arahy.01	4583855	G	A	0	8	5	9	2	0	2	7	0.65702	0.134921	-1
Arahy.01:4583936	Arahy.01	4583936	G	A	0	12	7	12	3	0	11	9	0.340644	-0.181579	-1
Arahy.01:4583955	Arahy.01	4583955	C	CA	0	11	9	11	4	1	9	12	1	0.0214286	-0.8
Arahy.01:4584083	Arahy.01	4584083	C	T	0	6	10	13	13	0	8	16	0.555643	0.101449	-1
Arahy.01:4584848	Arahy.01	4584848	A	G	0	10	15	23	17	0	16	13	0.225722	-0.156987	-1
Arahy.01:4594530	Arahy.01	4594530	T	TG	0	10	7	24	5	0	11	15	0.154527	-0.19727	-1
Arahy.01:4596180	Arahy.01	4596180	T	C	0	12	29	20	6	0	11	20	0.065572	0.236998	-1
Arahy.01:4608632	Arahy.01	4608632	C	T	0	15	13	21	15	0	15	15	0.450001	-0.117647	-1
Arahy.01:4609835	Arahy.01	4609835	C	A	0	14	16	20	8	0	8	8	0.769327	-0.0555556	-1
Arahy.01:4612325	Arahy.01	4612325	T	C	0	5	15	15	7	0	13	7	0.386884	-0.15	-1
Arahy.01:4615527	Arahy.01	4615527	T	A	0	12	22	23	17	0	18	21	0.829789	0.0273504	-1
Arahy.01:4616145	Arahy.01	4616145	C	T	0	7	16	8	5	0	14	7	1	0	-1
Arahy.01:4616367	Arahy.01	4616367	G	A	0	9	20	21	12	0	16	15	1	-0.0283242	-1
Arahy.01:4627770	Arahy.01	4627770	AAT	A	0	9	13	12	3	0	19	10	0.407449	-0.135172	-1
Arahy.01:4629480	Arahy.01	4629480	C	T	0	6	13	11	14	0	12	14	0.777512	0.0801282	-1
Arahy.01:4630392	Arahy.01	4630392	A	AG	0	4	2	2	0	0	1	1	1	0	NA
Arahy.01:4632944	Arahy.01	4632944	A	G	0	12	10	21	19	0	4	11	1	0.055914	-1
Arahy.01:4637330	Arahy.01	4637330	C	T	0	7	20	11	10	0	13	9	0.776995	0.0542522	-1
Arahy.01:4638399	Arahy.01	4638399	C	T	0	13	17	19	12	0	6	13	0.389343	0.156433	-1
Arahy.01:4641452	Arahy.01	4641452	G	A	15	0	19	10	0	15	13	16	0.186373	0.206897	1
Arahy.01:4642907	Arahy.01	4642907	TA	T	0	2	14	0	12	0	12	4	0.102937	0.25	-1
Arahy.01:4647425	Arahy.01	4647425	A	G	0	8	7	14	3	0	12	18	0.77061	-0.0666667	-1
Arahy.01:4649292	Arahy.01	4649292	T	C	0	7	14	23	6	0	11	13	0.599846	-0.079955	-1
Arahy.01:4654163	Arahy.01	4654163	C	T	0	8	15	23	9	0	8	14	1	0.0311005	-1
Arahy.01:4655474	Arahy.01	4655474	G	A	0	10	19	13	17	0	14	28	0.0343655	0.260417	-1
Arahy.01:4655733	Arahy.01	4655733	A	G	0	7	37	17	12	0	9	22	0.000632043	0.394863	-1
Arahy.01:4657621	Arahy.01	4657621	ATT	A	0	6	20	16	8	0	12	14	0.607296	0.0940171	-1
Arahy.01:4662246	Arahy.01	4662246	T	C	15	0	17	8	10	0	15	14	0.273995	0.162759	0
Arahy.01:4663946	Arahy.01	4663946	G	A	0	6	13	15	16	0	7	12	0.561271	0.0958647	-1
Arahy.01:4664062	Arahy.01	4664062	C	T	0	9	11	9	15	0	3	6	0.426987	0.216667	-1
Arahy.01:4693027	Arahy.01	4693027	C	T	10	0	23	19	0	6	17	6	0.183651	-0.191511	1
Arahy.01:4693754	Arahy.01	4693754	A	G	0	19	16	20	12	0	17	9	0.126785	-0.209402	-1
Arahy.01:4696901	Arahy.01	4696901	CA	C	0	9	17	11	14	0	18	18	0.453824	0.107143	-1
Arahy.01:4697372	Arahy.01	4697372	C	CT	9	0	6	17	0	8	12	4	0.0037641	-0.48913	1
Arahy.01:4711456	Arahy.01	4711456	C	CT	12	6	38	0	18	0	20	2	0.130508	0.0909091	-0.333333
Arahy.01:4716432	Arahy.01	4716432	A	C	0	20	12	23	19	0	9	20	1	0.0325123	-1
Arahy.01:4718117	Arahy.01	4718117	C	A	0	6	14	30	12	0	19	21	0.181194	-0.156818	-1
Arahy.01:4728055	Arahy.01	4728055	A	AAT	2	11	12	30	15	0	15	16	0.0933142	-0.198157	-0.846154
Arahy.01:4728672	Arahy.01	4728672	AAT	A	6	0	23	1	7	0	10	6	0.0109224	0.333333	0
Arahy.01:4730507	Arahy.01	4730507	C	T	0	10	24	17	6	0	10	21	0.033693	0.262785	-1
Arahy.01:4731151	Arahy.01	4731151	G	A	0	8	25	31	11	0	15	11	0.344243	-0.130495	-1
Arahy.01:4767948	Arahy.01	4767948	A	G	4	0	8	0	4	4	4	0	1	0	0.5
Arahy.01:4771568	Arahy.01	4771568	G	A	0	7	14	18	7	0	8	29	0.070168	0.221284	-1
Arahy.01:4775582	Arahy.01	4775582	CTAA	C	0	0	10	1	4	2	6	0	1	-0.0909091	NA
Arahy.01:4777325	Arahy.01	4777325	AAAT	A	1	1	7	4	12	0	8	1	0.318885	-0.252525	-0.5
Arahy.01:4779198	Arahy.01	4779198	T	A	0	12	19	17	6	0	10	4	0.340838	-0.186508	-1
Arahy.01:4780729	Arahy.01	4780729	G	GA	3	5	28	14	12	0	9	13	0.0639081	0.257576	-0.625
Arahy.01:4781010	Arahy.01	4781010	C	CA	0	7	13	11	0	2	7	7	1	0.0416667	0
Arahy.01:4794079	Arahy.01	4794079	G	A	0	14	12	23	4	0	11	18	0.798454	-0.0364532	-1
Arahy.01:4795290	Arahy.01	4795290	C	A	0	12	9	15	13	0	12	11	0.385159	-0.146739	-1
Arahy.01:4801146	Arahy.01	4801146	G	C	0	1	13	6	9	0	7	5	0.705428	0.100877	-1
Arahy.01:4801435	Arahy.01	4801435	C	CA	0	1	12	8	8	0	9	6	1	0	-1
Arahy.01:4801442	Arahy.01	4801442	T	C	0	2	12	8	8	0	9	9	0.744639	0.1	-1
Arahy.01:4807218	Arahy.01	4807218	A	G	0	12	11	19	12	0	11	21	1	0.0229167	-1
Arahy.01:4811730	Arahy.01	4811730	G	A	0	12	6	28	15	0	22	14	0.000250132	-0.434641	-1
Arahy.01:4816278	Arahy.01	4816278	G	A	0	16	17	10	4	0	4	17	0.00336217	0.439153	-1
Arahy.01:4817586	Arahy.01	4817586	A	G	0	8	14	14	6	0	16	10	0.425069	-0.115385	-1
Arahy.01:4820396	Arahy.01	4820396	C	T	0	11	16	17	11	0	17	9	0.290946	-0.168998	-1
Arahy.01:4823746	Arahy.01	4823746	G	A	0	8	18	19	17	0	9	12	0.786301	0.0579151	-1
Arahy.01:4829832	Arahy.01	4829832	T	TC	2	2	1	10	0	2	2	16	1	-0.020202	0.5
Arahy.01:4830694	Arahy.01	4830694	A	C	0	11	14	20	7	0	8	16	0.592864	0.0784314	-1
Arahy.01:4833201	Arahy.01	4833201	AT	A	0	9	21	19	13	0	15	8	0.42968	-0.127174	-1
Arahy.01:4836288	Arahy.01	4836288	GA	G	0	6	17	14	13	1	16	16	0.802478	0.0483871	-0.928571
Arahy.01:4836399	Arahy.01	4836399	T	A	0	10	9	10	17	0	26	20	0.588649	-0.0915332	-1
Arahy.01:4838495	Arahy.01	4838495	G	A	0	14	15	21	6	0	7	15	0.5796	0.0984848	-1
Arahy.01:4838523	Arahy.01	4838523	G	A	0	13	16	21	7	0	5	16	0.165552	0.194337	-1
Arahy.01:4849711	Arahy.01	4849711	G	GC	4	0	4	8	0	3	13	6	0.0751141	-0.350877	1
Arahy.01:4853271	Arahy.01	4853271	A	G	0	20	24	9	17	0	11	19	0.0054721	0.360606	-1
Arahy.01:4855674	Arahy.01	4855674	T	C	0	12	13	18	16	0	11	13	0.79101	-0.0389785	-1
Arahy.01:4857118	Arahy.01	4857118	T	C	0	17	16	29	9	0	11	16	0.802051	-0.0518519	-1
Arahy.01:4857466	Arahy.01	4857466	G	A	0	7	10	16	15	0	7	8	0.744898	-0.0820513	-1
Arahy.01:4857588	Arahy.01	4857588	T	C	0	3	17	14	8	0	7	14	0.162125	0.215054	-1
Arahy.01:4857624	Arahy.01	4857624	G	GT	0	3	14	16	9	0	5	10	0.525919	0.133333	-1
Arahy.01:4857901	Arahy.01	4857901	TATTC	T	0	9	17	19	23	0	6	10	0.560006	0.0972222	-1
Arahy.01:4858090	Arahy.01	4858090	G	A	0	10	14	13	9	0	11	9	1	-0.0314815	-1
Arahy.01:4862014	Arahy.01	4862014	G	GA	10	3	18	9	9	1	19	8	1	-0.037037	-0.130769
Arahy.01:4862534	Arahy.01	4862534	T	C	0	7	19	10	6	0	16	14	0.429569	0.121839	-1
Arahy.01:4865274	Arahy.01	4865274	C	CA	0	8	23	18	12	0	11	23	0.0618162	0.237446	-1
Arahy.01:4865921	Arahy.01	4865921	C	T	0	10	9	12	5	0	8	16	0.552051	0.0952381	-1
Arahy.01:4868861	Arahy.01	4868861	A	G	0	15	11	21	10	0	14	10	0.104619	-0.239583	-1
Arahy.01:4870221	Arahy.01	4870221	A	G	0	22	16	21	6	0	18	23	1	-0.00659196	-1
Arahy.01:4875281	Arahy.01	4875281	T	A	0	8	12	14	8	0	18	11	0.285007	-0.159151	-1
Arahy.01:4879771	Arahy.01	4879771	G	A	6	0	20	5	0	6	16	17	0.0276727	0.315152	1
Arahy.01:4886211	Arahy.01	4886211	C	A	0	7	19	27	10	0	14	17	0.816094	-0.0385694	-1
Arahy.01:4888080	Arahy.01	4888080	C	A	0	15	16	23	14	0	15	14	0.463059	-0.106985	-1
Arahy.01:4900283	Arahy.01	4900283	A	G	0	4	13	16	7	0	14	16	1	-0.0183908	-1
Arahy.01:4901866	Arahy.01	4901866	GT	G	9	0	15	11	7	2	11	16	0.276265	0.169516	0.222222
Arahy.01:4904941	Arahy.01	4904941	AT	A	0	12	25	17	15	0	12	21	0.0633694	0.231602	-1
Arahy.01:4906339	Arahy.01	4906339	C	T	0	10	21	30	15	0	10	11	0.793919	-0.0644258	-1
Arahy.01:4915536	Arahy.01	4915536	T	C	4	0	1	0	1	0	2	3	1	0.6	0
Arahy.01:4920378	Arahy.01	4920378	A	G	0	4	13	16	16	0	18	19	0.807445	-0.0382106	-1
Arahy.01:4925310	Arahy.01	4925310	G	GT	0	7	12	12	6	0	13	9	0.568281	-0.0909091	-1
Arahy.01:4928855	Arahy.01	4928855	CA	C	1	1	5	5	0	1	2	1	1	-0.166667	0.5
Arahy.01:4935319	Arahy.01	4935319	T	TA	2	1	2	10	2	0	5	3	0.0623323	-0.458333	-0.333333
Arahy.01:4945530	Arahy.01	4945530	G	A	0	7	16	22	8	0	13	15	0.804254	-0.0432331	-1
Arahy.01:4945531	Arahy.01	4945531	T	C	0	7	16	22	8	0	13	14	0.800475	-0.0604288	-1
Arahy.01:4955051	Arahy.01	4955051	A	G	0	10	13	13	11	0	30	11	0.069768	-0.231707	-1
Arahy.01:4959925	Arahy.01	4959925	ACT	A	5	1	9	5	6	4	6	1	0.612616	-0.214286	0.233333
Arahy.01:4963865	Arahy.01	4963865	C	A	0	22	11	14	21	0	8	16	0.560744	0.106667	-1
Arahy.01:4965363	Arahy.01	4965363	C	T	0	14	10	15	6	0	12	15	0.785184	-0.0444444	-1
Arahy.01:4967442	Arahy.01	4967442	C	T	0	11	18	12	20	0	18	20	0.336355	0.126316	-1
Arahy.01:4968279	Arahy.01	4968279	C	T	0	9	16	16	13	0	7	7	1	0	-1
Arahy.01:4969270	Arahy.01	4969270	G	T	0	5	13	6	10	0	12	2	0.415703	-0.172932	-1
Arahy.01:4969602	Arahy.01	4969602	G	A	15	0	10	15	7	0	12	17	1	-0.0137931	0
Arahy.01:4972605	Arahy.01	4972605	C	T	0	4	20	27	8	0	15	29	0.518342	0.0846228	-1
Arahy.01:4976303	Arahy.01	4976303	GT	G	0	7	12	18	18	0	12	13	0.594481	-0.08	-1
Arahy.01:4978780	Arahy.01	4978780	G	GT	0	2	15	6	4	2	10	13	0.0759251	0.279503	-0.666667
Arahy.01:4980290	Arahy.01	4980290	A	G	0	8	12	7	5	0	12	3	0.451269	-0.168421	-1
Arahy.01:4984451	Arahy.01	4984451	G	GT	1	3	5	19	4	1	10	12	0.116231	-0.246212	-0.55
Arahy.01:4985219	Arahy.01	4985219	T	A	0	8	11	17	3	0	18	7	0.0268024	-0.327143	-1
Arahy.01:4985220	Arahy.01	4985220	T	A	0	8	11	17	3	0	16	7	0.0484906	-0.302795	-1
Arahy.01:4986548	Arahy.01	4986548	A	T	0	10	21	33	10	0	18	10	0.0370325	-0.253968	-1
Arahy.01:4994370	Arahy.01	4994370	A	G	0	15	19	14	9	0	8	11	0.388994	0.154705	-1
Arahy.01:4996542	Arahy.01	4996542	AAT	A	5	1	26	2	9	1	24	3	0.669458	0.0396825	-0.0666667
Arahy.01:4998761	Arahy.01	4998761	AT	A	0	3	6	5	2	0	3	4	1	0.116883	-1
Arahy.01:5004301	Arahy.01	5004301	TC	T	3	5	16	9	13	1	10	5	1	-0.0266667	-0.553571
Arahy.01:5004302	Arahy.01	5004302	C	T	0	3	8	3	9	0	3	1	1	-0.0227273	-1
Arahy.01:5005750	Arahy.01	5005750	T	C	0	14	17	25	8	0	26	11	0.0124336	-0.297941	-1
Arahy.01:5006860	Arahy.01	5006860	T	TA	1	8	28	22	4	0	11	6	0.581356	-0.0870588	-0.888889
Arahy.01:5012549	Arahy.01	5012549	G	A	0	11	18	27	10	0	15	12	0.229159	-0.155556	-1
Arahy.01:5012781	Arahy.01	5012781	C	T	0	11	18	22	12	0	13	11	0.606608	-0.0916667	-1
Arahy.01:5013519	Arahy.01	5013519	CT	C	5	4	7	6	1	4	7	9	0.715249	0.100962	0.355556
Arahy.01:5018902	Arahy.01	5018902	C	CAT	2	9	15	19	8	2	15	13	0.61012	-0.0945378	-0.618182
Arahy.01:5021676	Arahy.01	5021676	T	C	0	15	13	15	13	0	7	16	0.267209	0.159938	-1
Arahy.01:5026129	Arahy.01	5026129	A	G	0	11	16	10	16	0	9	12	0.248083	0.186813	-1
Arahy.01:5026130	Arahy.01	5026130	C	T	0	13	16	10	17	0	10	13	0.257919	0.180602	-1
Arahy.01:5027413	Arahy.01	5027413	C	T	0	13	13	21	21	0	13	19	1	-0.0238971	-1
Arahy.01:5029009	Arahy.01	5029009	T	C	0	9	6	13	16	0	11	25	1	0.0102339	-1
Arahy.01:5029629	Arahy.01	5029629	T	TA	0	10	19	10	7	0	14	12	0.419607	0.116711	-1
Arahy.01:5030470	Arahy.01	5030470	TA	T	0	11	10	22	10	0	13	12	0.173635	-0.2075	-1
Arahy.01:5031323	Arahy.01	5031323	TA	T	0	13	14	19	4	0	12	8	0.264074	-0.175758	-1
Arahy.01:5032729	Arahy.01	5032729	C	T	0	20	10	13	8	0	22	18	0.438969	-0.115217	-1
Arahy.01:5035419	Arahy.01	5035419	C	CT	0	5	21	27	9	0	6	10	0.773863	0.0625	-1
Arahy.01:5036717	Arahy.01	5036717	G	A	0	11	14	22	13	0	20	12	0.088282	-0.236111	-1
Arahy.01:5037712	Arahy.01	5037712	T	C	0	17	14	12	8	0	16	9	0.572489	-0.101538	-1
Arahy.01:5042304	Arahy.01	5042304	G	A	0	3	16	2	4	0	6	2	0.563344	0.138889	-1
Arahy.01:5047762	Arahy.01	5047762	G	A	0	7	7	9	2	0	11	13	1	-0.0208333	-1
Arahy.01:5049794	Arahy.01	5049794	A	C	0	11	14	19	9	0	12	15	1	-0.020202	-1
Arahy.01:5051282	Arahy.01	5051282	T	TA	0	9	16	13	9	0	20	10	0.429569	-0.114943	-1
Arahy.01:5054461	Arahy.01	5054461	A	AAT	0	10	15	5	6	1	7	16	0.00576839	0.445652	-0.857143
Arahy.01:5056152	Arahy.01	5056152	T	C	0	11	22	18	18	0	11	16	0.321587	0.142593	-1
Arahy.01:5069653	Arahy.01	5069653	T	C	0	13	11	20	11	0	17	22	0.624248	-0.0810587	-1
Arahy.01:5073028	Arahy.01	5073028	A	G	0	9	11	19	11	0	10	14	0.782661	-0.05	-1
Arahy.01:5073686	Arahy.01	5073686	GA	G	0	6	9	17	6	0	3	16	0.191051	0.188259	-1
Arahy.01:5074476	Arahy.01	5074476	T	C	0	3	14	13	7	0	4	18	0.0192997	0.3367	-1
Arahy.01:5090146	Arahy.01	5090146	AAT	A	4	4	25	1	6	1	38	0	0.40625	-0.0384615	-0.357143
Arahy.01:5090389	Arahy.01	5090389	T	C	0	6	13	16	6	0	24	15	0.220764	-0.167109	-1
Arahy.01:5091743	Arahy.01	5091743	AT	A	0	15	8	25	8	1	5	11	0.7327	-0.0700758	-0.888889
Arahy.01:5095482	Arahy.01	5095482	C	G	0	12	13	22	15	0	18	20	0.478397	-0.102256	-1
Arahy.01:5098343	Arahy.01	5098343	C	T	0	3	9	1	7	0	0	1	0.181818	0.9	-1
Arahy.01:5105044	Arahy.01	5105044	G	T	0	10	14	20	15	0	6	22	0.111641	0.197479	-1
Arahy.01:5105525	Arahy.01	5105525	G	A	0	7	15	22	17	0	20	15	0.23808	-0.166023	-1
Arahy.01:5113656	Arahy.01	5113656	A	G	0	6	25	38	13	0	17	16	0.286871	-0.118326	-1
Arahy.01:5117184	Arahy.01	5117184	C	CT	1	14	3	14	0	8	2	24	0.368636	0.0995475	0.0666667
Arahy.01:5119158	Arahy.01	5119158	TA	T	17	0	30	0	11	0	16	7	0.00159045	0.304348	0
Arahy.01:5121072	Arahy.01	5121072	G	A	0	12	17	25	6	0	14	18	0.815479	-0.0327381	-1
Arahy.01:5125053	Arahy.01	5125053	A	G	0	17	13	20	12	0	12	31	0.331345	0.11487	-1
Arahy.01:5128697	Arahy.01	5128697	G	A	0	11	16	9	9	0	13	17	0.176729	0.206667	-1
Arahy.01:5129160	Arahy.01	5129160	G	A	0	18	16	17	10	0	22	12	0.221794	-0.16221	-1
Arahy.01:5133283	Arahy.01	5133283	G	A	0	6	11	9	9	0	4	4	1	0.05	-1
Arahy.01:5133867	Arahy.01	5133867	T	G	0	13	15	12	4	0	14	9	0.778453	-0.0531401	-1
Arahy.01:5137483	Arahy.01	5137483	C	CT	7	0	12	14	15	0	19	14	0.43832	-0.114219	0
Arahy.01:5143560	Arahy.01	5143560	GCTCT	G	6	0	21	16	6	0	16	21	0.352508	0.135135	0
Arahy.01:5147261	Arahy.01	5147261	A	AATT	6	1	10	13	2	0	3	6	0.703587	0.101449	-0.142857
Arahy.01:5147901	Arahy.01	5147901	A	AATT	4	0	5	9	2	1	4	7	1	-0.00649351	0.333333
Arahy.01:5148292	Arahy.01	5148292	G	A	9	0	12	13	9	0	13	10	0.5782	-0.0852174	0
Arahy.01:5158326	Arahy.01	5158326	T	A	13	0	13	14	8	0	8	5	0.510591	-0.133903	0
Arahy.01:5160742	Arahy.01	5160742	G	A	6	0	14	16	11	0	13	11	0.784553	-0.075	0
Arahy.01:5160757	Arahy.01	5160757	C	T	6	0	13	14	12	0	15	5	0.0788732	-0.268519	0
Arahy.01:5161695	Arahy.01	5161695	C	T	7	0	10	13	11	0	19	17	0.59591	-0.0929952	0
Arahy.01:5164464	Arahy.01	5164464	CT	C	0	9	9	10	0	10	11	11	1	-0.0263158	0
Arahy.01:5170556	Arahy.01	5170556	T	C	16	0	16	27	11	0	10	15	1	-0.027907	0
Arahy.01:5173376	Arahy.01	5173376	CT	C	15	0	16	24	12	0	18	25	1	-0.0186047	0
Arahy.01:5178528	Arahy.01	5178528	G	A	12	0	20	6	9	0	7	15	0.00313722	0.451049	0
Arahy.01:5179087	Arahy.01	5179087	C	T	1	0	9	12	5	0	12	13	0.773574	-0.0514286	0
Arahy.01:5182241	Arahy.01	5182241	G	T	5	0	15	22	7	0	24	15	0.107471	-0.209979	0
Arahy.01:5185375	Arahy.01	5185375	G	T	12	0	17	14	2	0	14	21	0.323267	0.148387	0
Arahy.01:5188529	Arahy.01	5188529	T	TG	10	0	10	25	12	0	11	15	0.289112	-0.137363	0
Arahy.01:5188530	Arahy.01	5188530	T	A	11	0	11	25	12	0	11	15	0.423005	-0.117521	0
Arahy.01:5188710	Arahy.01	5188710	T	G	19	0	17	5	16	0	6	14	0.00460711	0.472727	0
Arahy.01:5189251	Arahy.01	5189251	C	T	14	0	26	12	12	0	7	14	0.0138027	0.350877	0
Arahy.01:5196321	Arahy.01	5196321	A	AC	1	5	3	3	0	2	6	6	1	0	0.166667
Arahy.01:5196783	Arahy.01	5196783	G	A	11	0	11	17	3	0	5	5	0.712744	-0.107143	0
Arahy.01:5197206	Arahy.01	5197206	A	G	10	0	7	16	8	0	6	5	0.261874	-0.241107	0
Arahy.01:5207114	Arahy.01	5207114	T	C	15	0	13	15	12	0	7	16	0.267209	0.159938	0
Arahy.01:5212296	Arahy.01	5212296	A	G	6	0	20	19	10	0	14	12	1	-0.025641	0
Arahy.01:5212506	Arahy.01	5212506	G	A	4	0	26	14	8	0	12	11	0.42349	0.128261	0
Arahy.01:5213320	Arahy.01	5213320	GT	G	5	0	15	15	8	3	10	16	0.429585	0.115385	0.272727
Arahy.01:5214615	Arahy.01	5214615	C	CA	7	2	16	11	2	1	13	13	0.585679	0.0925926	0.111111
Arahy.01:5223239	Arahy.01	5223239	C	CT	6	0	14	7	16	0	13	20	0.0929132	0.272727	0
Arahy.01:5231040	Arahy.01	5231040	G	GT	12	0	12	11	10	0	15	20	0.593155	0.0931677	0
Arahy.01:5233266	Arahy.01	5233266	A	AT	8	0	19	13	12	0	11	6	0.767065	-0.0533088	0
Arahy.01:5233324	Arahy.01	5233324	A	G	16	0	19	11	12	0	14	10	0.782661	0.05	0
Arahy.01:5240292	Arahy.01	5240292	A	AGGC	11	0	9	10	8	0	11	7	0.514813	-0.137427	0
Arahy.01:5240543	Arahy.01	5240543	G	T	3	0	20	15	7	0	15	15	0.623202	0.0714286	0
Arahy.01:5243357	Arahy.01	5243357	T	A	11	0	13	20	12	0	16	4	0.00499251	-0.406061	0
Arahy.01:5244988	Arahy.01	5244988	A	AAT	3	0	11	6	9	0	7	9	0.302829	0.209559	0
Arahy.01:5245162	Arahy.01	5245162	C	CAT	2	0	4	7	6	0	5	7	1	-0.0530303	0
Arahy.01:5245342	Arahy.01	5245342	A	AT	3	0	8	11	6	0	3	5	1	0.0460526	0
Arahy.01:5246080	Arahy.01	5246080	C	T	8	0	22	14	8	0	15	15	0.457072	0.111111	0
Arahy.01:5246668	Arahy.01	5246668	G	A	1	0	11	13	7	0	10	11	1	-0.0178571	0
Arahy.01:5246802	Arahy.01	5246802	C	T	5	0	19	22	14	0	8	12	0.784998	0.0634146	0
Arahy.01:5248930	Arahy.01	5248930	G	GA	18	0	11	21	15	0	21	11	0.0237023	-0.3125	0
Arahy.01:5249316	Arahy.01	5249316	G	GTT	10	0	23	11	16	1	12	21	0.0146406	0.312834	0.0588235
Arahy.01:5249784	Arahy.01	5249784	T	C	10	0	18	17	7	0	19	16	1	-0.0285714	0
Arahy.01:5250628	Arahy.01	5250628	G	GT	2	1	20	4	4	6	30	13	0.257126	0.135659	0.266667
Arahy.01:5258110	Arahy.01	5258110	T	TA	4	0	9	12	3	3	10	10	0.757862	-0.0714286	0.5
Arahy.01:5260293	Arahy.01	5260293	CA	C	2	0	16	15	6	4	9	16	0.287666	0.156129	0.4
Arahy.01:5261584	Arahy.01	5261584	T	A	6	0	18	13	15	0	11	12	0.582706	0.102384	0
Arahy.01:5261780	Arahy.01	5261780	T	C	10	0	23	18	7	0	10	11	0.596478	0.0847851	0
Arahy.01:5262188	Arahy.01	5262188	G	A	9	0	26	19	13	0	13	22	0.0761589	0.206349	0
Arahy.01:5262796	Arahy.01	5262796	G	A	0	18	51	0	6	0	37	0	1	0	-1
Arahy.01:5264298	Arahy.01	5264298	C	T	5	0	19	17	9	0	5	19	0.0167526	0.319444	0
Arahy.01:5264647	Arahy.01	5264647	G	A	8	0	18	25	9	0	8	14	0.791043	0.0549683	0
Arahy.01:5267151	Arahy.01	5267151	G	A	17	0	17	11	7	0	11	9	0.771014	0.0571429	0
Arahy.01:5269221	Arahy.01	5269221	T	TAA	13	0	16	20	1	0	18	19	0.815776	-0.042042	0
Arahy.01:5271989	Arahy.01	5271989	C	A	12	0	17	21	8	0	11	10	0.598091	-0.0764411	0
Arahy.01:5284446	Arahy.01	5284446	G	GT	10	0	15	21	9	0	4	9	0.740828	0.108974	0
Arahy.01:5290158	Arahy.01	5290158	G	A	8	0	21	21	10	0	17	16	1	-0.0151515	0
Arahy.01:5291322	Arahy.01	5291322	T	G	21	0	13	23	8	0	14	11	0.189857	-0.198889	0
Arahy.01:5293363	Arahy.01	5293363	A	G	16	0	11	19	12	0	9	10	0.555414	-0.107018	0
Arahy.01:5299138	Arahy.01	5299138	C	T	9	0	18	7	13	0	11	21	0.00742738	0.37625	0
Arahy.01:5299246	Arahy.01	5299246	C	T	8	0	13	9	11	0	14	21	0.183702	0.190909	0
Arahy.01:5299783	Arahy.01	5299783	T	C	8	0	21	16	7	0	15	16	0.626366	0.0836966	0
Arahy.01:5300888	Arahy.01	5300888	G	A	9	0	10	18	11	0	16	14	0.198465	-0.17619	0
Arahy.01:5313856	Arahy.01	5313856	T	A	9	0	17	15	11	0	10	4	0.335163	-0.183036	0
Arahy.01:5314254	Arahy.01	5314254	G	T	22	0	27	23	6	0	14	14	0.81496	0.04	0
Arahy.01:5329070	Arahy.01	5329070	A	AG	1	1	0	10	4	2	1	7	0.444444	-0.125	-0.166667
Arahy.01:5333880	Arahy.01	5333880	AG	A	2	1	6	2	0	0	5	6	0.352068	0.295455	NA
Arahy.01:5334931	Arahy.01	5334931	T	TA	2	8	3	14	1	7	4	18	1	-0.00534759	0.075
Arahy.01:5335959	Arahy.01	5335959	A	G	14	0	14	25	9	0	10	12	0.586719	-0.0955711	0
Arahy.01:5340290	Arahy.01	5340290	A	G	14	0	13	21	11	0	27	20	0.116051	-0.192115	0
Arahy.01:5340882	Arahy.01	5340882	C	A	14	0	13	18	14	0	22	20	0.478397	-0.104455	0
Arahy.01:5349060	Arahy.01	5349060	C	CT	6	4	10	15	12	0	11	18	1	0.0206897	-0.4
Arahy.01:5350365	Arahy.01	5350365	G	T	7	1	9	4	8	1	9	7	0.702107	0.129808	-0.0138889
Arahy.01:5364649	Arahy.01	5364649	T	C	9	0	17	22	12	0	13	16	1	-0.0123784	0
Arahy.01:5372875	Arahy.01	5372875	T	C	16	0	14	21	13	0	12	10	0.413004	-0.145455	0
Arahy.01:5382098	Arahy.01	5382098	AT	A	12	0	22	9	12	0	24	1	0.0313951	-0.250323	0
Arahy.01:5382099	Arahy.01	5382099	T	A	13	0	0	22	0	11	1	23	1	-0.0416667	1
Arahy.01:5382285	Arahy.01	5382285	T	A	5	0	0	32	0	18	0	28	1	0	1
Arahy.01:5386184	Arahy.01	5386184	G	A	7	0	0	36	0	14	0	29	1	0	1
Arahy.01:5387583	Arahy.01	5387583	GAT	G	13	3	0	28	0	10	3	17	0.0659112	-0.15	0.8125
Arahy.01:5387685	Arahy.01	5387685	T	C	12	0	1	27	0	11	2	21	0.582521	-0.0512422	1
Arahy.01:5388312	Arahy.01	5388312	G	A	14	0	1	43	0	6	0	32	1	0.0227273	1
Arahy.01:5394975	Arahy.01	5394975	C	T	9	0	0	32	0	7	2	29	0.238095	-0.0645161	1
Arahy.01:5395378	Arahy.01	5395378	A	G	14	0	3	47	0	8	1	33	0.643833	0.0305882	1
Arahy.01:5413951	Arahy.01	5413951	TA	T	9	3	2	41	0	4	8	14	0.00173611	-0.317125	0.75
Arahy.01:5418109	Arahy.01	5418109	G	A	12	0	1	43	0	10	5	33	0.0911155	-0.108852	1
Arahy.01:5428918	Arahy.01	5428918	A	AATAT	4	0	0	11	0	3	1	4	0.3125	-0.2	1
Arahy.01:5434897	Arahy.01	5434897	C	CT	19	0	0	25	0	6	1	33	1	-0.0294118	1
Arahy.01:5435978	Arahy.01	5435978	T	A	14	0	0	23	0	10	1	25	1	-0.0384615	1
Arahy.01:5458323	Arahy.01	5458323	G	A	16	0	0	34	0	18	0	35	1	0	1
Arahy.01:5460614	Arahy.01	5460614	G	GA	12	0	0	34	0	4	1	28	0.460317	-0.0344828	1
Arahy.01:5465989	Arahy.01	5465989	G	T	1	2	6	3	0	2	2	1	1	0	0.333333
Arahy.01:5466858	Arahy.01	5466858	CA	C	6	0	1	24	0	7	0	22	1	0.04	1
Arahy.01:5466872	Arahy.01	5466872	G	GT	3	3	22	0	7	0	21	0	1	0	-0.5
Arahy.01:5485987	Arahy.01	5485987	C	CA	10	0	0	33	0	13	5	20	0.0115951	-0.2	1
Arahy.01:5491008	Arahy.01	5491008	G	T	13	7	40	14	4	2	24	6	0.602867	-0.0592593	-0.0166667
Arahy.01:5491045	Arahy.01	5491045	G	A	15	11	40	21	7	6	32	13	0.674334	-0.0553734	0.0384615
Arahy.01:5491095	Arahy.01	5491095	C	T	13	11	44	44	8	10	35	22	0.232072	-0.114035	0.0972222
Arahy.01:5491113	Arahy.01	5491113	A	G	10	12	40	40	10	8	38	29	0.507122	-0.0671642	-0.10101
Arahy.01:5491119	Arahy.01	5491119	G	A	12	12	37	43	11	9	36	30	0.405827	-0.0829545	-0.05
Arahy.01:5491212	Arahy.01	5491212	T	C	9	3	32	57	15	8	35	34	0.0748909	-0.147696	0.0978261
Arahy.01:5491394	Arahy.01	5491394	G	T	14	7	33	16	22	6	22	15	0.501094	0.0788748	-0.119048
Arahy.01:5491417	Arahy.01	5491417	T	C	17	5	33	8	25	3	22	9	0.407207	0.0952006	-0.12013
Arahy.01:5491601	Arahy.01	5491601	C	T	5	6	44	15	17	1	24	10	0.808632	0.0398804	-0.489899
Arahy.01:5491656	Arahy.01	5491656	C	G	7	11	38	23	14	2	25	14	1	-0.0180748	-0.486111
Arahy.01:5491673	Arahy.01	5491673	A	T	7	13	42	19	14	1	24	15	0.518599	0.07314	-0.583333
Arahy.01:5491713	Arahy.01	5491713	T	C	6	12	34	14	15	1	21	15	0.254857	0.125	-0.604167
Arahy.01:5493809	Arahy.01	5493809	T	A	11	16	34	21	2	2	30	13	0.521912	-0.0794926	-0.0925926
Arahy.01:5493963	Arahy.01	5493963	G	A	11	16	27	42	6	5	22	38	0.856263	0.0246377	-0.138047
Arahy.01:5493991	Arahy.01	5493991	C	T	13	13	34	42	7	6	19	38	0.212658	0.114035	-0.0384615
Arahy.01:5493993	Arahy.01	5493993	C	A	12	14	34	43	7	7	20	37	0.373298	0.0906812	-0.0384615
Arahy.01:5494007	Arahy.01	5494007	G	C	11	13	34	43	6	7	21	44	0.169089	0.118482	-0.00320513
Arahy.01:5494022	Arahy.01	5494022	C	G	12	10	33	42	6	8	23	45	0.233556	0.101765	0.116883
Arahy.01:5494059	Arahy.01	5494059	A	G	11	8	37	43	6	6	25	33	0.732114	0.0314655	0.0789474
Arahy.01:5494225	Arahy.01	5494225	A	G	8	13	40	31	11	5	43	28	0.733583	-0.0422535	-0.306548
Arahy.01:5494236	Arahy.01	5494236	A	G	8	10	43	30	11	5	47	26	0.609828	-0.0547945	-0.243056
Arahy.01:5494255	Arahy.01	5494255	C	T	9	9	40	32	10	2	48	25	0.236337	-0.101979	-0.333333
Arahy.01:5494284	Arahy.01	5494284	C	A	8	7	37	28	6	2	47	25	0.380494	-0.083547	-0.216667
Arahy.01:5494339	Arahy.01	5494339	T	C	13	7	43	24	11	5	46	24	0.859939	-0.0153518	-0.0375
Arahy.01:5494397	Arahy.01	5494397	A	G	16	8	32	22	8	5	34	23	1	-0.00389864	0.0512821
Arahy.01:5494398	Arahy.01	5494398	A	G	16	8	33	23	8	4	35	23	1	-0.0141626	0
Arahy.01:5494422	Arahy.01	5494422	C	T	16	8	36	21	11	8	33	23	0.701781	0.0422932	0.0877193
Arahy.01:5494443	Arahy.01	5494443	A	G	15	8	36	24	13	6	31	27	0.57747	0.0655172	-0.0320366
Arahy.01:5494449	Arahy.01	5494449	A	G	19	6	33	23	12	7	32	26	0.709002	0.0375616	0.128421
Arahy.01:5494458	Arahy.01	5494458	T	C	23	10	32	22	11	7	26	26	0.435257	0.0925926	0.0858586
Arahy.01:5494535	Arahy.01	5494535	G	A	22	14	33	28	21	7	32	31	0.723154	0.0330471	-0.138889
Arahy.01:5494756	Arahy.01	5494756	A	C	23	8	25	28	20	8	43	29	0.204044	-0.125524	0.0276498
Arahy.01:5494807	Arahy.01	5494807	T	TTTA	16	3	17	18	17	3	39	16	0.0450178	-0.223377	-0.00789474
Arahy.01:5494839	Arahy.01	5494839	A	C	10	1	20	13	14	2	35	15	0.477669	-0.0939394	0.0340909
Arahy.01:5494879	Arahy.01	5494879	A	G	10	4	24	12	14	2	31	13	0.809952	-0.0378788	-0.160714
Arahy.01:5494880	Arahy.01	5494880	AG	A	10	4	25	12	14	1	31	12	0.807241	-0.0452546	-0.219048
Arahy.01:5494913	Arahy.01	5494913	C	A	9	6	22	15	10	2	37	15	0.265315	-0.116944	-0.233333
Arahy.01:5494925	Arahy.01	5494925	G	A	10	7	23	16	7	3	36	17	0.389359	-0.0895017	-0.111765
Arahy.01:5494978	Arahy.01	5494978	T	A	12	10	32	18	13	11	38	16	0.534743	-0.0637037	0.00378788
Arahy.01:5495036	Arahy.01	5495036	A	T	11	15	27	23	11	13	44	29	0.577896	-0.0627397	-0.0352564
Arahy.01:5495053	Arahy.01	5495053	C	T	10	13	29	21	12	12	35	28	0.84973	0.0244444	-0.0652174
Arahy.01:5495088	Arahy.01	5495088	C	G	9	12	32	24	11	11	30	37	0.206359	0.123667	-0.0714286
Arahy.01:5495290	Arahy.01	5495290	C	T	6	8	37	49	20	6	35	25	0.0922877	-0.153101	-0.340659
Arahy.01:5495305	Arahy.01	5495305	C	T	2	8	31	41	18	5	33	22	0.073741	-0.169444	-0.582609
Arahy.01:5495347	Arahy.01	5495347	C	A	7	9	42	53	16	3	30	33	0.744912	-0.0340852	-0.404605
Arahy.01:5495446	Arahy.01	5495446	T	A	11	9	38	46	8	8	37	30	0.253428	-0.0998579	0.05
Arahy.01:5495460	Arahy.01	5495460	A	C	12	7	34	44	9	9	44	28	0.0349719	-0.175214	0.131579
Arahy.01:5495495	Arahy.01	5495495	C	G	10	4	24	30	9	14	41	16	0.00400279	-0.274854	0.322981
Arahy.01:5495504	Arahy.01	5495504	A	G	8	3	23	31	8	15	42	16	0.00206377	-0.298212	0.379447
Arahy.01:5495508	Arahy.01	5495508	T	G	8	4	24	30	9	12	44	17	0.00414756	-0.276867	0.238095
Arahy.01:5495563	Arahy.01	5495563	CT	C	10	0	31	14	8	5	35	2	0.00435033	-0.257057	0.384615
Arahy.01:5495614	Arahy.01	5495614	A	C	12	0	32	6	4	3	24	2	0.455831	-0.0809717	0.428571
Arahy.01:5495859	Arahy.01	5495859	A	G	9	1	32	4	7	3	29	3	1	-0.0173611	0.2
Arahy.01:5495904	Arahy.01	5495904	T	A	12	2	34	10	5	4	31	7	0.786048	-0.0430622	0.301587
Arahy.01:5495918	Arahy.01	5495918	C	A	7	2	27	11	4	4	30	9	0.610346	-0.0587045	0.277778
Arahy.01:5495953	Arahy.01	5495953	A	G	14	1	40	14	7	4	32	8	0.624157	-0.0592593	0.29697
Arahy.01:5495981	Arahy.01	5495981	T	C	16	0	41	12	8	2	24	8	0.798281	0.0235849	0.2
Arahy.01:5495987	Arahy.01	5495987	T	C	16	1	35	13	8	2	26	9	1	-0.0136905	0.141176
Arahy.01:5496029	Arahy.01	5496029	G	A	15	0	34	9	7	1	26	6	1	-0.0218023	0.125
Arahy.01:5497778	Arahy.01	5497778	G	A	0	16	31	0	6	0	29	0	1	0	-1
Arahy.01:5497794	Arahy.01	5497794	C	T	15	0	1	35	0	6	1	25	1	-0.0106838	1
Arahy.01:5501402	Arahy.01	5501402	G	A	27	0	0	30	0	13	2	28	0.491525	-0.0666667	1
Arahy.01:5512817	Arahy.01	5512817	G	GAT	10	2	1	25	1	10	3	16	0.295446	-0.119433	0.742424
Arahy.01:5514932	Arahy.01	5514932	C	G	0	16	33	0	8	0	30	0	1	0	-1
Arahy.01:5516409	Arahy.01	5516409	G	A	11	0	0	18	0	7	0	14	1	0	1
Arahy.01:5524233	Arahy.01	5524233	C	T	0	18	37	0	22	0	35	0	1	0	-1
Arahy.01:5527851	Arahy.01	5527851	C	T	0	12	32	0	13	0	14	0	1	0	-1
Arahy.01:5537839	Arahy.01	5537839	G	A	0	4	7	0	2	0	14	0	1	0	-1
Arahy.01:5539804	Arahy.01	5539804	G	A	9	0	0	46	0	13	0	27	1	0	1
Arahy.01:5539926	Arahy.01	5539926	TA	T	0	11	34	0	9	0	25	0	1	0	-1
Arahy.01:5544649	Arahy.01	5544649	C	T	17	0	1	37	0	7	0	38	1	0.0263158	1
Arahy.01:5545702	Arahy.01	5545702	T	A	0	5	25	0	4	0	31	3	0.254822	0.0882353	-1
Arahy.01:5552055	Arahy.01	5552055	G	GA	0	9	42	0	6	0	28	0	1	0	-1
Arahy.01:5554195	Arahy.01	5554195	C	T	10	0	0	33	0	14	0	27	1	0	1
Arahy.01:5554252	Arahy.01	5554252	A	T	12	0	0	24	0	7	1	25	1	-0.0384615	1
Arahy.01:5556576	Arahy.01	5556576	C	T	0	9	33	0	8	0	32	0	1	0	-1
Arahy.01:5556936	Arahy.01	5556936	G	A	0	13	29	0	15	0	36	0	1	0	-1
Arahy.01:5562474	Arahy.01	5562474	G	C	0	6	26	0	10	0	20	0	1	0	-1
Arahy.01:5565162	Arahy.01	5565162	TA	T	10	1	21	3	9	5	14	11	0.0254766	0.315	0.266234
Arahy.01:5593865	Arahy.01	5593865	C	A	0	10	5	15	0	4	3	20	0.439603	0.119565	0
Arahy.01:5637459	Arahy.01	5637459	T	TTA	0	3	1	25	0	6	3	14	0.283689	-0.138009	0
Arahy.01:5644346	Arahy.01	5644346	CT	C	0	7	0	24	1	7	2	10	0.104762	-0.166667	-0.125
Arahy.01:5657767	Arahy.01	5657767	G	A	0	4	0	23	0	7	5	20	0.0506797	-0.2	0
Arahy.01:5663807	Arahy.01	5663807	T	TA	0	11	2	21	1	11	2	4	0.179782	-0.246377	-0.0833333
Arahy.01:5667246	Arahy.01	5667246	AG	A	0	16	2	28	0	8	6	35	0.453164	-0.0796748	0
Arahy.01:5678939	Arahy.01	5678939	C	T	0	13	0	16	0	4	7	22	0.0397635	-0.241379	0
Arahy.01:5681756	Arahy.01	5681756	A	G	2	0	29	0	9	4	34	0	1	0	0.307692
Arahy.01:5697321	Arahy.01	5697321	CTAA	C	0	9	0	18	0	3	3	10	0.0636263	-0.230769	0
Arahy.01:5706203	Arahy.01	5706203	T	G	0	8	3	32	0	13	3	26	1	-0.017734	0
Arahy.01:5767421	Arahy.01	5767421	C	T	0	16	3	25	0	5	4	36	1	0.00714286	0
Arahy.01:5776515	Arahy.01	5776515	A	T	0	4	0	40	0	19	5	12	0.00147787	-0.294118	0
Arahy.01:5777699	Arahy.01	5777699	G	A	0	12	15	0	6	0	20	0	1	0	-1
Arahy.01:5778614	Arahy.01	5778614	T	TC	0	8	6	15	0	6	2	15	0.257483	0.168067	0
Arahy.01:5785167	Arahy.01	5785167	CA	C	7	0	41	0	9	6	32	0	1	0	0.4
Arahy.01:5791993	Arahy.01	5791993	A	G	0	13	4	37	0	8	2	20	1	0.00665188	0
Arahy.01:5808970	Arahy.01	5808970	C	T	0	3	2	36	0	7	2	26	1	-0.018797	0
Arahy.01:5823289	Arahy.01	5823289	G	GT	1	8	3	20	2	4	0	16	0.255061	0.130435	-0.222222
Arahy.01:5824117	Arahy.01	5824117	G	A	0	15	0	35	0	7	4	19	0.0208711	-0.173913	0
Arahy.01:5828803	Arahy.01	5828803	T	C	0	10	0	32	0	4	6	16	0.00288893	-0.272727	0
Arahy.01:5843242	Arahy.01	5843242	G	A	0	3	0	12	0	6	3	11	0.224615	-0.214286	0
Arahy.01:5865018	Arahy.01	5865018	A	G	15	0	31	0	13	0	22	5	0.0176185	0.185185	0
Arahy.01:5903518	Arahy.01	5903518	A	AT	2	0	5	0	0	3	2	0	1	0	1
Arahy.01:5914632	Arahy.01	5914632	A	G	0	23	3	21	0	6	5	28	1	-0.0265152	0
Arahy.01:5918979	Arahy.01	5918979	CT	C	0	6	22	11	10	0	14	6	1	-0.0333333	-1
Arahy.01:5921016	Arahy.01	5921016	C	T	0	8	22	18	7	0	20	20	0.823036	0.05	-1
Arahy.01:5929979	Arahy.01	5929979	C	T	0	8	6	15	8	0	12	20	0.564661	-0.0892857	-1
Arahy.01:5931290	Arahy.01	5931290	TA	T	0	9	13	11	4	0	19	23	0.609975	0.0892857	-1
Arahy.01:5932072	Arahy.01	5932072	C	T	0	6	11	10	7	0	9	11	0.757862	0.0738095	-1
Arahy.01:5932082	Arahy.01	5932082	T	C	0	4	13	10	6	0	9	12	0.546695	0.136646	-1
Arahy.01:5933869	Arahy.01	5933869	T	TA	0	8	15	9	9	1	10	12	0.374561	0.170455	-0.9
Arahy.01:5935893	Arahy.01	5935893	C	CAT	0	5	10	17	11	0	10	12	0.574074	-0.0841751	-1
Arahy.01:5937673	Arahy.01	5937673	T	C	0	9	16	28	8	0	13	17	0.63036	-0.069697	-1
Arahy.01:5940427	Arahy.01	5940427	G	A	0	4	20	17	14	0	9	11	0.585368	0.0905405	-1
Arahy.01:5942942	Arahy.01	5942942	CT	C	0	11	11	11	8	1	7	25	0.0422578	0.28125	-0.888889
Arahy.01:5943401	Arahy.01	5943401	A	T	0	4	19	12	5	0	17	14	0.797204	0.0645161	-1
Arahy.01:5948849	Arahy.01	5948849	T	TG	0	3	17	3	14	0	16	8	0.29445	0.183333	-1
Arahy.01:5951486	Arahy.01	5951486	C	T	0	7	18	14	8	0	19	24	0.354732	0.12064	-1
Arahy.01:5953907	Arahy.01	5953907	C	T	0	8	18	15	9	0	9	15	0.283791	0.170455	-1
Arahy.01:5954993	Arahy.01	5954993	C	T	2	0	36	0	11	0	17	4	0.0151515	0.190476	0
Arahy.01:5955188	Arahy.01	5955188	C	T	0	5	24	21	11	0	14	21	0.265958	0.133333	-1
Arahy.01:5955582	Arahy.01	5955582	C	T	0	7	20	14	14	0	14	12	0.794816	0.0497738	-1
Arahy.01:5958245	Arahy.01	5958245	T	G	0	11	18	21	7	0	26	12	0.0659974	-0.222672	-1
Arahy.01:5958246	Arahy.01	5958246	G	T	0	11	17	22	7	0	25	11	0.035924	-0.258547	-1
Arahy.01:5958844	Arahy.01	5958844	AT	A	0	15	16	21	7	0	14	16	0.809321	-0.0342342	-1
Arahy.01:5962958	Arahy.01	5962958	A	AGG	0	6	15	11	10	0	17	8	0.565304	-0.103077	-1
Arahy.01:5977254	Arahy.01	5977254	A	G	0	10	12	4	12	0	18	11	0.513752	0.12931	-1
Arahy.01:5977255	Arahy.01	5977255	T	C	0	10	12	4	14	0	18	12	0.351598	0.15	-1
Arahy.01:5979734	Arahy.01	5979734	G	A	9	0	27	12	9	0	21	15	0.347169	0.108974	0
Arahy.01:5981020	Arahy.01	5981020	CT	C	0	15	11	8	4	0	11	10	0.760517	0.0551378	-1
Arahy.01:5984083	Arahy.01	5984083	G	A	0	13	14	17	9	0	14	13	0.792592	-0.0669056	-1
Arahy.01:5984450	Arahy.01	5984450	G	A	0	15	11	15	13	0	20	24	1	-0.0314685	-1
Arahy.01:5987903	Arahy.01	5987903	C	T	0	10	8	14	5	0	9	8	0.345395	-0.165775	-1
Arahy.01:5991880	Arahy.01	5991880	G	T	0	3	2	2	0	0	1	3	1	0.25	NA
Arahy.01:5995987	Arahy.01	5995987	T	G	0	11	20	15	5	0	10	12	0.42591	0.116883	-1
Arahy.01:6001445	Arahy.01	6001445	T	C	0	7	18	9	11	0	17	26	0.0485565	0.271318	-1
Arahy.01:6002112	Arahy.01	6002112	AG	A	0	7	26	16	11	0	22	14	1	0.00793651	-1
Arahy.01:6002121	Arahy.01	6002121	T	C	0	6	26	16	11	0	21	14	1	0.0190476	-1
Arahy.01:6002131	Arahy.01	6002131	G	T	0	7	23	15	11	0	20	11	0.805708	-0.0398981	-1
Arahy.01:6004689	Arahy.01	6004689	A	G	0	7	17	14	9	0	12	12	0.789307	0.0483871	-1
Arahy.01:6005945	Arahy.01	6005945	C	A	0	9	16	12	4	0	26	18	1	-0.0194805	-1
Arahy.01:6013560	Arahy.01	6013560	AAT	A	1	3	10	12	3	0	7	7	1	-0.0454545	-0.75
Arahy.01:6016618	Arahy.01	6016618	A	G	0	9	21	13	15	0	6	17	0.0142694	0.356777	-1
Arahy.01:6034406	Arahy.01	6034406	C	T	0	5	18	18	5	0	11	12	1	0.0217391	-1
Arahy.01:6036157	Arahy.01	6036157	T	C	0	13	21	12	13	0	17	10	1	0.00673401	-1
Arahy.01:6039516	Arahy.01	6039516	C	T	0	16	9	14	5	0	10	8	0.35496	-0.164251	-1
Arahy.01:6041944	Arahy.01	6041944	G	A	0	11	11	18	4	0	21	14	0.131294	-0.22069	-1
Arahy.01:6043560	Arahy.01	6043560	AAT	A	10	0	22	5	6	2	20	2	0.436286	-0.0942761	0.25
Arahy.01:6044648	Arahy.01	6044648	T	C	0	18	18	21	12	0	18	26	0.662796	0.0524476	-1
Arahy.01:6046623	Arahy.01	6046623	TA	T	0	5	13	9	11	0	14	7	0.754622	-0.0757576	-1
Arahy.01:6047219	Arahy.01	6047219	TA	T	13	0	32	0	3	6	28	0	1	0	0.666667
Arahy.01:6048962	Arahy.01	6048962	C	T	0	4	18	14	6	0	5	6	0.727907	0.107955	-1
Arahy.01:6060774	Arahy.01	6060774	A	AT	1	13	22	11	10	0	9	8	0.373123	0.137255	-0.928571
Arahy.01:6065560	Arahy.01	6065560	T	C	0	5	8	14	10	0	13	10	0.236189	-0.201581	-1
Arahy.01:6065860	Arahy.01	6065860	T	C	0	9	20	21	7	0	12	12	1	-0.0121951	-1
Arahy.01:6072573	Arahy.01	6072573	T	A	0	8	15	4	8	0	6	9	0.0336973	0.389474	-1
Arahy.01:6074184	Arahy.01	6074184	AAT	A	0	0	2	4	0	3	2	2	1	-0.166667	NA
Arahy.01:6077041	Arahy.01	6077041	C	T	0	11	11	17	6	0	10	15	1	-0.00714286	-1
Arahy.01:6088438	Arahy.01	6088438	G	GT	0	6	21	9	7	0	11	12	0.156652	0.221739	-1
Arahy.01:6090606	Arahy.01	6090606	A	AT	0	11	22	11	14	0	8	13	0.0521546	0.285714	-1
Arahy.01:6091854	Arahy.01	6091854	T	C	0	13	17	28	13	0	10	23	0.630843	0.0747475	-1
Arahy.01:6093027	Arahy.01	6093027	T	C	0	11	27	0	6	0	28	0	1	0	-1
Arahy.01:6093543	Arahy.01	6093543	CAA	C	0	7	20	12	18	0	12	14	0.289875	0.163462	-1
Arahy.01:6100953	Arahy.01	6100953	C	CT	9	1	34	1	8	0	23	10	0.00251158	0.274459	-0.1
Arahy.01:6105995	Arahy.01	6105995	GA	G	0	4	12	9	2	0	5	26	0.00289215	0.410138	-1
Arahy.01:6108023	Arahy.01	6108023	A	G	0	12	16	14	6	0	13	16	0.605807	0.0850575	-1
Arahy.01:6108927	Arahy.01	6108927	A	T	0	5	11	13	7	0	16	12	0.578294	-0.113095	-1
Arahy.01:6109114	Arahy.01	6109114	C	T	0	8	10	17	9	0	13	23	1	0.00925926	-1
Arahy.01:6109757	Arahy.01	6109757	G	A	0	21	21	25	17	0	17	10	0.22497	-0.173108	-1
Arahy.01:6110132	Arahy.01	6110132	T	A	0	30	23	17	10	0	14	15	0.473929	0.0922414	-1
Arahy.01:6117009	Arahy.01	6117009	G	A	0	17	17	29	17	0	25	16	0.032404	-0.240191	-1
Arahy.01:6119298	Arahy.01	6119298	GTATT	G	0	9	18	12	13	0	22	12	0.797752	-0.0470588	-1
Arahy.01:6122230	Arahy.01	6122230	TTA	T	1	0	1	2	1	0	2	4	1	0	0
Arahy.01:6122606	Arahy.01	6122606	G	A	0	5	25	14	12	0	8	18	0.0116371	0.333333	-1
Arahy.01:6123245	Arahy.01	6123245	CTA	C	0	5	12	7	8	0	10	10	0.523107	0.131579	-1
Arahy.01:6129982	Arahy.01	6129982	T	G	0	10	17	16	8	0	14	15	1	0.0323929	-1
Arahy.01:6131406	Arahy.01	6131406	TA	T	0	8	14	19	14	1	14	14	0.612311	-0.0757576	-0.933333
Arahy.01:6132290	Arahy.01	6132290	T	C	0	9	16	25	5	0	14	11	0.209775	-0.169756	-1
Arahy.01:6136222	Arahy.01	6136222	A	G	0	11	13	9	13	0	12	21	0.109061	0.227273	-1
Arahy.01:6136581	Arahy.01	6136581	A	AAT	0	9	13	6	2	0	11	5	1	-0.00328947	-1
Arahy.01:6137296	Arahy.01	6137296	T	C	0	11	7	7	3	0	13	11	1	-0.0416667	-1
Arahy.01:6137428	Arahy.01	6137428	C	T	0	18	7	8	11	0	14	13	1	-0.0518519	-1
Arahy.01:6143633	Arahy.01	6143633	T	TA	0	7	7	20	5	0	5	6	0.272405	-0.195286	-1
Arahy.01:6144117	Arahy.01	6144117	AT	A	0	16	15	13	6	0	5	11	0.212519	0.223214	-1
Arahy.01:6145692	Arahy.01	6145692	C	T	0	8	11	19	4	0	11	17	1	-0.0261905	-1
Arahy.01:6147860	Arahy.01	6147860	G	A	0	15	12	19	7	0	22	12	0.0481244	-0.259962	-1
Arahy.01:6152529	Arahy.01	6152529	T	C	0	14	19	19	16	0	15	18	0.812807	0.0454545	-1
Arahy.01:6152973	Arahy.01	6152973	G	A	0	11	22	20	13	0	6	12	0.259436	0.190476	-1
Arahy.01:6160376	Arahy.01	6160376	TTTA	T	0	4	13	7	7	0	2	4	0.347826	0.316667	-1
Arahy.01:6160675	Arahy.01	6160675	G	T	0	14	13	15	7	0	11	1	0.0121918	-0.452381	-1
Arahy.01:6162095	Arahy.01	6162095	A	G	0	20	10	8	15	0	13	11	1	0.0138889	-1
Arahy.01:6167347	Arahy.01	6167347	G	A	0	11	16	7	12	0	17	17	0.177655	0.195652	-1
Arahy.01:6169112	Arahy.01	6169112	G	A	0	10	11	20	12	0	16	10	0.0651046	-0.260546	-1
Arahy.01:6170821	Arahy.01	6170821	C	T	0	16	20	12	8	0	14	16	0.307293	0.158333	-1
Arahy.01:6174670	Arahy.01	6174670	G	A	0	11	30	20	10	0	11	19	0.0642035	0.233333	-1
Arahy.01:6182221	Arahy.01	6182221	C	A	0	4	14	9	9	0	19	12	1	-0.00420757	-1
Arahy.01:6183977	Arahy.01	6183977	G	T	0	7	14	19	13	0	10	13	1	-0.0105402	-1
Arahy.01:6196389	Arahy.01	6196389	G	T	0	8	23	26	5	0	10	6	0.389434	-0.155612	-1
Arahy.01:6198311	Arahy.01	6198311	C	T	0	11	22	16	8	0	9	25	0.00921523	0.314241	-1
Arahy.01:6200403	Arahy.01	6200403	G	GT	5	0	19	12	9	1	17	10	1	-0.0167264	0.1
Arahy.01:6203743	Arahy.01	6203743	C	T	0	11	26	7	13	0	13	10	0.0867162	0.222661	-1
Arahy.01:6207011	Arahy.01	6207011	G	A	0	19	30	16	9	0	15	16	0.163237	0.168303	-1
Arahy.01:6207608	Arahy.01	6207608	C	T	0	8	23	17	6	0	28	15	0.506283	-0.0761628	-1
Arahy.01:6213973	Arahy.01	6213973	T	C	0	14	13	13	0	0	16	18	1	0.0294118	NA
Arahy.01:6213978	Arahy.01	6213978	T	C	0	14	13	12	0	0	19	19	1	0.02	NA
Arahy.01:6231144	Arahy.01	6231144	GATT	G	1	7	4	14	9	1	7	3	0.0203636	-0.477778	-0.775
Arahy.01:6232126	Arahy.01	6232126	C	T	0	9	21	15	4	0	19	16	0.812758	0.0404762	-1
Arahy.01:6237424	Arahy.01	6237424	G	A	0	13	15	15	14	0	18	19	1	0.0135135	-1
Arahy.01:6243513	Arahy.01	6243513	G	A	3	3	25	0	6	0	18	0	1	0	-0.5
Arahy.01:6244164	Arahy.01	6244164	A	G	0	9	26	6	5	0	11	13	0.00963642	0.354167	-1
Arahy.01:6244647	Arahy.01	6244647	A	T	0	6	15	19	10	0	14	6	0.0918512	-0.258824	-1
Arahy.01:6246127	Arahy.01	6246127	CT	C	0	5	22	20	10	2	15	11	0.803092	-0.0531136	-0.833333
Arahy.01:6246576	Arahy.01	6246576	GGCTA	G	0	6	6	10	4	0	8	2	0.0510971	-0.425	-1
Arahy.01:6248998	Arahy.01	6248998	G	A	0	18	30	15	17	0	23	23	0.137837	0.166667	-1
Arahy.01:6252656	Arahy.01	6252656	TA	T	0	7	7	12	7	0	2	1	0.544156	-0.298246	-1
Arahy.01:6253453	Arahy.01	6253453	A	G	0	2	23	10	12	0	18	13	0.435826	0.116325	-1
Arahy.01:6257301	Arahy.01	6257301	C	A	0	8	17	11	14	0	13	9	1	0.0162338	-1
Arahy.01:6257925	Arahy.01	6257925	T	G	0	15	15	23	7	0	12	21	0.811372	0.0311005	-1
Arahy.01:6261789	Arahy.01	6261789	C	T	0	3	15	9	0	0	11	11	0.552467	0.125	NA
Arahy.01:6263771	Arahy.01	6263771	G	T	0	5	9	8	9	0	8	8	1	0.0294118	-1
Arahy.01:6267876	Arahy.01	6267876	T	C	0	2	1	2	2	0	4	0	0.142857	-0.666667	-1
Arahy.01:6269792	Arahy.01	6269792	T	A	0	10	20	14	10	0	6	20	0.00839396	0.357466	-1
Arahy.01:6275983	Arahy.01	6275983	AG	A	0	6	12	8	6	0	11	3	0.294809	-0.185714	-1
Arahy.01:6276579	Arahy.01	6276579	G	A	0	17	4	8	6	0	3	13	0.418357	0.145833	-1
Arahy.01:6283727	Arahy.01	6283727	G	A	0	5	14	10	4	0	4	5	0.696754	0.138889	-1
Arahy.01:6285398	Arahy.01	6285398	GA	G	2	8	10	9	5	1	8	9	1	0.0557276	-0.633333
Arahy.01:6285886	Arahy.01	6285886	T	TA	0	18	18	9	5	0	14	15	0.187838	0.183908	-1
Arahy.01:6288126	Arahy.01	6288126	T	C	0	12	22	33	9	0	19	13	0.118612	-0.19375	-1
Arahy.01:6295881	Arahy.01	6295881	TA	T	0	8	6	16	13	0	22	7	0.000743518	-0.485893	-1
Arahy.01:6295883	Arahy.01	6295883	A	T	0	10	7	16	13	0	21	7	0.00202636	-0.445652	-1
Arahy.01:6297720	Arahy.01	6297720	TA	T	0	9	16	14	14	0	12	16	0.44518	0.104762	-1
Arahy.01:6301241	Arahy.01	6301241	C	T	8	0	31	0	12	0	21	4	0.0344414	0.16	0
Arahy.01:6302443	Arahy.01	6302443	G	A	0	23	20	12	10	0	18	12	1	0.025	-1
Arahy.01:6307231	Arahy.01	6307231	G	A	0	12	29	14	7	0	10	18	0.0141674	0.317276	-1
Arahy.01:6310629	Arahy.01	6310629	TA	T	0	6	8	10	10	0	8	18	0.524752	0.136752	-1
Arahy.01:6321755	Arahy.01	6321755	C	T	0	16	26	12	11	0	12	17	0.0456917	0.270417	-1
Arahy.01:6322006	Arahy.01	6322006	G	A	0	9	13	8	7	0	4	13	0.0247456	0.383754	-1
Arahy.01:6326308	Arahy.01	6326308	C	T	13	0	36	0	15	6	14	0	1	0	0.285714
Arahy.01:6327414	Arahy.01	6327414	G	A	0	9	24	11	13	0	11	16	0.0396301	0.278307	-1
Arahy.01:6337518	Arahy.01	6337518	A	T	0	10	14	8	12	0	8	9	0.345395	0.165775	-1
Arahy.01:6339846	Arahy.01	6339846	CATA	C	0	0	3	4	2	2	3	0	0.2	-0.571429	NA
Arahy.01:6343032	Arahy.01	6343032	A	C	0	14	22	12	7	0	13	9	0.779664	0.0561497	-1
Arahy.01:6348086	Arahy.01	6348086	C	T	0	10	17	10	10	0	15	14	0.430333	0.112388	-1
Arahy.01:6348669	Arahy.01	6348669	C	T	0	13	13	17	16	0	13	8	0.258143	-0.185714	-1
Arahy.01:6351659	Arahy.01	6351659	G	A	0	12	13	13	10	0	12	15	0.785696	0.0555556	-1
Arahy.01:6352397	Arahy.01	6352397	A	G	0	7	17	11	4	0	15	6	0.548959	-0.107143	-1
Arahy.01:6357441	Arahy.01	6357441	CTA	C	0	8	18	4	4	0	14	13	0.0375208	0.299663	-1
Arahy.01:6359041	Arahy.01	6359041	C	T	0	9	21	20	5	0	20	21	1	0.0243902	-1
Arahy.01:6362847	Arahy.01	6362847	C	A	0	11	29	10	7	0	22	18	0.100027	0.19359	-1
Arahy.01:6363967	Arahy.01	6363967	C	T	0	11	14	14	9	0	16	15	1	-0.016129	-1
Arahy.01:6365059	Arahy.01	6365059	C	CT	16	1	25	2	6	7	27	0	0.490566	-0.0740741	0.479638
Arahy.01:6366231	Arahy.01	6366231	CA	C	0	9	15	12	9	0	14	19	0.436509	0.131313	-1
Arahy.01:6370928	Arahy.01	6370928	G	A	0	9	7	3	1	0	8	6	0.678456	0.128571	-1
Arahy.01:6375195	Arahy.01	6375195	C	T	0	7	22	9	9	0	9	17	0.0081795	0.363524	-1
Arahy.01:6378223	Arahy.01	6378223	C	T	0	10	16	17	10	0	16	13	0.620886	-0.0668757	-1
Arahy.01:6385540	Arahy.01	6385540	A	AAT	0	11	11	27	4	0	10	12	0.263353	-0.165072	-1
Arahy.01:6389393	Arahy.01	6389393	T	C	0	14	30	17	10	0	13	14	0.225726	0.156816	-1
Arahy.01:6395511	Arahy.01	6395511	T	A	0	11	20	9	13	0	13	20	0.0242043	0.295716	-1
Arahy.01:6397857	Arahy.01	6397857	G	A	0	14	28	26	6	0	17	12	0.646357	-0.0676884	-1
Arahy.01:6400022	Arahy.01	6400022	A	G	0	9	27	15	12	0	19	16	0.484585	0.1	-1
Arahy.01:6408274	Arahy.01	6408274	A	G	0	6	14	26	14	0	19	13	0.056913	-0.24375	-1
Arahy.01:6410369	Arahy.01	6410369	G	A	0	12	22	9	9	0	18	7	1	-0.0103226	-1
Arahy.01:6412595	Arahy.01	6412595	A	AT	0	11	11	11	5	0	16	9	0.386034	-0.14	-1
Arahy.01:6414266	Arahy.01	6414266	A	T	0	16	17	17	10	0	12	13	1	0.02	-1
Arahy.01:6415332	Arahy.01	6415332	G	GT	0	20	16	9	3	0	5	12	0.0578457	0.345882	-1
Arahy.01:6419535	Arahy.01	6419535	C	T	0	11	29	19	10	0	12	18	0.10409	0.204167	-1
Arahy.01:6433499	Arahy.01	6433499	C	A	0	3	21	9	12	0	17	11	0.582305	0.0928571	-1
Arahy.01:6434011	Arahy.01	6434011	A	T	0	16	14	18	7	0	14	19	1	0.0132576	-1
Arahy.01:6436769	Arahy.01	6436769	C	T	0	12	19	14	11	0	11	17	0.201634	0.1829	-1
Arahy.01:6445751	Arahy.01	6445751	A	AAT	0	1	6	5	4	0	3	1	0.604396	-0.204545	-1
Arahy.01:6446264	Arahy.01	6446264	A	AT	0	4	21	9	15	0	11	12	0.156652	0.221739	-1
Arahy.01:6447744	Arahy.01	6447744	T	A	0	8	13	17	2	0	14	8	0.171411	-0.20303	-1
Arahy.01:6454817	Arahy.01	6454817	A	T	0	13	13	10	9	0	19	31	0.204105	0.185217	-1
Arahy.01:6457266	Arahy.01	6457266	C	T	0	3	14	14	8	0	8	17	0.265126	0.18	-1
Arahy.01:6459411	Arahy.01	6459411	AAAT	A	0	3	9	6	3	0	4	3	1	0.0285714	-1
Arahy.01:6460184	Arahy.01	6460184	A	G	0	21	22	16	23	0	16	12	1	0.0075188	-1
Arahy.01:6461867	Arahy.01	6461867	A	C	0	0	14	2	5	0	17	7	0.2717	0.166667	NA
Arahy.01:6461869	Arahy.01	6461869	A	C	0	0	16	1	4	0	17	6	0.205482	0.202046	NA
Arahy.01:6463032	Arahy.01	6463032	A	AT	5	4	24	0	11	0	22	0	1	0	-0.444444
Arahy.01:6463223	Arahy.01	6463223	C	CG	0	8	13	8	14	0	14	10	1	0.0357143	-1
Arahy.01:6463231	Arahy.01	6463231	C	T	0	8	13	7	14	0	11	11	0.366452	0.15	-1
Arahy.01:6463235	Arahy.01	6463235	G	A	0	8	14	9	12	0	12	10	0.766613	0.0632411	-1
Arahy.01:6469181	Arahy.01	6469181	A	T	0	10	7	7	13	0	14	22	0.534354	0.111111	-1
Arahy.01:6469763	Arahy.01	6469763	C	T	0	15	11	13	6	0	20	21	1	-0.0294715	-1
Arahy.01:6473878	Arahy.01	6473878	A	G	0	17	20	18	13	0	11	11	1	0.0263158	-1
Arahy.01:6474841	Arahy.01	6474841	GA	G	0	7	13	26	5	0	4	17	0.368695	0.142857	-1
Arahy.01:6478030	Arahy.01	6478030	GTA	G	0	4	5	7	1	1	3	5	1	0.0416667	-0.5
Arahy.01:6479540	Arahy.01	6479540	GATT	G	0	5	12	6	5	1	13	12	0.368439	0.146667	-0.833333
Arahy.01:6485312	Arahy.01	6485312	TA	T	13	0	30	0	5	4	24	0	1	0	0.444444
Arahy.01:6496364	Arahy.01	6496364	C	G	0	17	24	20	20	0	15	14	1	0.0282132	-1
Arahy.01:6497400	Arahy.01	6497400	T	TA	0	8	7	14	3	0	19	11	0.0483183	-0.3	-1
Arahy.01:6500928	Arahy.01	6500928	T	C	0	15	27	20	11	0	7	17	0.0434361	0.282801	-1
Arahy.01:6508219	Arahy.01	6508219	A	AAT	0	2	5	3	0	2	1	4	0.265734	0.425	0
Arahy.01:6512424	Arahy.01	6512424	G	A	22	0	9	21	0	10	15	10	0.0320957	-0.3	1
Arahy.01:6521422	Arahy.01	6521422	C	T	0	10	21	20	8	0	30	20	0.524587	-0.0878049	-1
Arahy.01:6522417	Arahy.01	6522417	T	C	0	7	27	11	9	0	10	14	0.033237	0.29386	-1
Arahy.01:6532081	Arahy.01	6532081	T	C	0	14	23	12	6	0	12	10	0.418192	0.111688	-1
Arahy.01:6533439	Arahy.01	6533439	T	C	0	8	22	21	7	0	18	9	0.225211	-0.155039	-1
Arahy.01:6538767	Arahy.01	6538767	G	A	0	17	24	13	9	0	14	11	0.596881	0.0886486	-1
Arahy.01:6539956	Arahy.01	6539956	G	T	0	3	5	3	9	0	4	5	0.637186	0.180556	-1
Arahy.01:6557031	Arahy.01	6557031	A	AT	0	6	22	13	14	1	13	15	0.213141	0.164286	-0.933333
Arahy.01:6570583	Arahy.01	6570583	A	AAT	0	6	12	8	10	0	11	10	0.755738	0.0761905	-1
Arahy.01:6570866	Arahy.01	6570866	C	T	0	10	8	18	5	0	9	11	0.368558	-0.142308	-1
Arahy.01:6582495	Arahy.01	6582495	CA	C	0	9	14	10	16	2	12	18	0.273151	0.183333	-0.888889
Arahy.01:6585903	Arahy.01	6585903	TA	T	7	1	30	2	5	0	15	6	0.0466621	0.223214	-0.125
Arahy.01:6585904	Arahy.01	6585904	A	T	0	7	21	10	5	0	7	8	0.20803	0.210753	-1
Arahy.01:6586168	Arahy.01	6586168	ATAT	A	0	4	16	11	2	0	5	7	0.487664	0.175926	-1
Arahy.01:6603741	Arahy.01	6603741	A	T	0	16	10	8	5	0	22	12	0.560515	-0.0915033	-1
Arahy.01:6604034	Arahy.01	6604034	A	T	0	11	25	17	14	0	15	14	0.627741	0.0779967	-1
Arahy.01:6608063	Arahy.01	6608063	C	T	0	13	26	13	7	0	6	11	0.0411441	0.313725	-1
Arahy.01:6608359	Arahy.01	6608359	T	A	0	5	13	20	7	0	7	17	0.575295	0.102273	-1
Arahy.01:6610950	Arahy.01	6610950	A	G	0	2	8	9	7	0	0	7	0.0537873	0.470588	-1
Arahy.01:6611378	Arahy.01	6611378	C	A	0	15	15	14	7	0	18	13	0.795507	-0.0634038	-1
Arahy.01:6615493	Arahy.01	6615493	G	A	0	8	18	10	3	0	15	21	0.0840606	0.22619	-1
Arahy.01:6618511	Arahy.01	6618511	GA	G	0	8	11	14	5	0	6	11	0.750372	0.0870588	-1
Arahy.01:6619019	Arahy.01	6619019	A	T	0	10	17	21	9	0	12	13	1	-0.0326316	-1
Arahy.01:6620888	Arahy.01	6620888	T	A	0	14	23	18	10	0	17	16	0.815213	0.0458241	-1
Arahy.01:6623605	Arahy.01	6623605	C	T	0	2	6	6	1	0	4	2	0.638009	-0.166667	-1
Arahy.01:6623747	Arahy.01	6623747	C	T	0	13	14	18	3	0	12	12	0.787537	-0.0625	-1
Arahy.01:6631773	Arahy.01	6631773	C	T	0	17	18	26	15	0	9	16	0.799421	0.0490909	-1
Arahy.01:6634266	Arahy.01	6634266	G	A	0	9	20	11	13	0	22	17	0.624248	0.0810587	-1
Arahy.01:6638848	Arahy.01	6638848	G	A	0	1	6	0	1	1	8	2	0.5	0.2	-0.5
Arahy.01:6639489	Arahy.01	6639489	T	C	0	13	30	19	11	0	24	17	0.83153	0.026879	-1
Arahy.01:6640805	Arahy.01	6640805	ATC	A	0	7	21	8	14	0	24	10	1	0.0182556	-1
Arahy.01:6642403	Arahy.01	6642403	AT	A	0	14	10	11	6	1	12	17	0.775242	0.0623974	-0.857143
Arahy.01:6643179	Arahy.01	6643179	C	T	0	20	28	21	8	0	22	17	1	0.00732601	-1
Arahy.01:6650471	Arahy.01	6650471	C	CT	1	4	5	12	4	2	9	12	0.505685	-0.134454	-0.466667
Arahy.01:6654495	Arahy.01	6654495	G	A	10	0	19	21	0	19	9	7	0.768054	-0.0875	1
Arahy.01:6656718	Arahy.01	6656718	C	T	11	0	21	4	11	0	19	0	0.121738	-0.16	0
Arahy.01:6656900	Arahy.01	6656900	G	A	0	10	14	26	21	0	12	10	0.180998	-0.195455	-1
Arahy.01:6657299	Arahy.01	6657299	G	GAT	0	0	5	7	0	6	1	1	1	-0.0833333	NA
Arahy.01:6657906	Arahy.01	6657906	C	T	0	8	15	6	8	0	21	18	0.27004	0.175824	-1
Arahy.01:6658150	Arahy.01	6658150	T	C	0	11	8	14	8	0	16	12	0.166322	-0.207792	-1
Arahy.01:6662861	Arahy.01	6662861	TAA	T	2	0	26	0	4	4	24	0	1	0	0.5
Arahy.01:6665126	Arahy.01	6665126	G	A	0	12	2	13	3	0	9	13	0.141334	-0.275758	-1
Arahy.01:6668298	Arahy.01	6668298	T	C	0	11	27	13	15	0	8	16	0.0102845	0.341667	-1
Arahy.01:6669346	Arahy.01	6669346	C	CA	0	4	2	27	3	12	1	29	0.611954	0.0356322	-0.2
Arahy.01:6673865	Arahy.01	6673865	AAT	A	0	4	4	4	0	0	3	1	0.575758	-0.25	NA
Arahy.01:6680990	Arahy.01	6680990	G	A	0	9	14	21	14	0	8	16	0.784668	0.0666667	-1
Arahy.01:6687410	Arahy.01	6687410	T	TG	0	2	2	7	2	2	1	3	1	-0.0277778	-0.5
Arahy.01:6697350	Arahy.01	6697350	AT	A	0	7	16	8	13	0	10	18	0.0504722	0.309524	-1
Arahy.01:6710563	Arahy.01	6710563	C	T	0	5	13	8	5	0	5	16	0.0277827	0.380952	-1
Arahy.01:6710924	Arahy.01	6710924	AT	A	0	10	16	18	6	0	7	6	0.751642	-0.0678733	-1
Arahy.01:6711660	Arahy.01	6711660	T	C	0	3	10	10	12	0	16	6	0.20395	-0.227273	-1
Arahy.01:6711935	Arahy.01	6711935	T	C	0	15	17	18	6	0	13	14	1	0.0042328	-1
Arahy.01:6712319	Arahy.01	6712319	C	G	0	18	20	17	13	0	20	15	0.816721	-0.030888	-1
Arahy.01:6713006	Arahy.01	6713006	CT	C	7	1	21	13	9	2	21	0	0.000782847	-0.382353	0.0568182
Arahy.01:6732210	Arahy.01	6732210	G	A	0	8	15	7	7	0	7	13	0.0622615	0.331818	-1
Arahy.01:6735928	Arahy.01	6735928	C	G	0	13	20	16	12	0	12	18	0.227564	0.155556	-1
Arahy.01:6738617	Arahy.01	6738617	A	T	0	16	15	24	20	0	18	8	0.0225179	-0.307692	-1
Arahy.01:6739727	Arahy.01	6739727	C	T	0	7	14	29	5	0	16	18	0.24218	-0.145007	-1
Arahy.01:6740448	Arahy.01	6740448	A	G	0	7	15	13	7	0	20	18	1	0.0093985	-1
Arahy.01:6741090	Arahy.01	6741090	A	G	0	15	18	12	4	0	12	7	1	-0.0315789	-1
Arahy.01:6743229	Arahy.01	6743229	G	A	0	6	9	10	11	0	12	15	1	0.0292398	-1
Arahy.01:6744149	Arahy.01	6744149	G	A	0	3	27	12	5	0	22	7	0.595397	-0.066313	-1
Arahy.01:6744739	Arahy.01	6744739	T	TTTA	1	10	3	5	11	2	8	8	0.679185	-0.125	-0.755245
Arahy.01:6745466	Arahy.01	6745466	A	G	0	3	15	8	7	0	12	22	0.0334311	0.299233	-1
Arahy.01:6747721	Arahy.01	6747721	G	A	0	11	33	16	9	0	10	22	0.00279113	0.360969	-1
Arahy.01:6750516	Arahy.01	6750516	T	C	0	12	13	24	9	0	17	8	0.0190555	-0.328649	-1
Arahy.01:6753335	Arahy.01	6753335	A	G	0	8	17	17	9	0	13	21	0.464076	0.117647	-1
Arahy.01:6757616	Arahy.01	6757616	C	T	0	11	7	11	12	0	9	12	1	-0.0396825	-1
Arahy.01:6758560	Arahy.01	6758560	C	CA	3	5	20	13	7	5	9	11	0.393699	0.156061	-0.208333
Arahy.01:6760563	Arahy.01	6760563	C	T	0	7	10	28	11	0	12	11	0.0560854	-0.258581	-1
Arahy.01:6762128	Arahy.01	6762128	G	A	0	10	19	14	17	0	11	12	0.588168	0.0974967	-1
Arahy.01:6762700	Arahy.01	6762700	T	C	0	7	14	17	9	0	13	19	0.801343	0.0453629	-1
Arahy.01:6767675	Arahy.01	6767675	C	T	0	11	13	19	10	0	13	13	0.597124	-0.09375	-1
Arahy.01:6769193	Arahy.01	6769193	G	A	0	18	15	25	12	0	7	17	0.591754	0.0833333	-1
Arahy.01:6769247	Arahy.01	6769247	G	A	0	16	11	19	15	0	10	14	0.782661	-0.05	-1
Arahy.01:6769597	Arahy.01	6769597	G	A	0	13	14	23	16	0	6	6	0.512335	-0.121622	-1
Arahy.01:6776877	Arahy.01	6776877	GC	G	0	10	17	21	15	0	10	9	0.588542	-0.0789474	-1
Arahy.01:6778461	Arahy.01	6778461	T	C	6	0	20	0	11	0	24	5	0.0704075	0.172414	0
Arahy.01:6781218	Arahy.01	6781218	G	A	0	6	20	26	11	0	18	17	0.507893	-0.0795031	-1
Arahy.01:6784105	Arahy.01	6784105	G	A	0	2	9	5	9	0	9	10	0.482424	0.169173	-1
Arahy.01:6786466	Arahy.01	6786466	G	A	0	15	18	14	12	0	24	18	1	-0.00892857	-1
[truncated: 638,759+ more rows]
