# Supplementary material for: Whole‐genome resequencing‐based QTL‐seq identified AhTc1 gene encoding a R2R3‐MYB transcription factor controlling peanut purple testa colour
Source: Plant Biotechnol J. 2019 Jun 12;18(1):96–105. doi: 10.1111/pbi.13175 (PMC6920131; doi:10.1111/pbi.13175)
Supplement: Supplementary file 4 — Table S2 Gene information in the candidate region on chromosome A10. [file PBI-18-96-s006.xlsx]

## Sheet: Sheet1
Table S2. Gene information in the candidate region on chromosome A10
Gene	Start	End	Function
EHZF9M	108053152	108062693	multiple inositol polyphosphate phosphatase PhyIIa protein
2031JR	108119747	108122787	transcription factor bHLH135 [Glycine max]
D8XAR5	108142925	108144297	uncharacterized protein LOC102659952 isoform X5 [Glycine max]
M05N7K	108144386	108144792	uncharacterized protein LOC102659952 isoform X5 [Glycine max]
816RZA	108145070	108146154	uncharacterized protein LOC102660926 [Glycine max]
WT01JD	108169924	108178811	ATP binding cassette subfamily B19
6CNU0Q	108215984	108220310	putative nuclease HARBI1-like [Glycine max]
KM7JGW	108218952	108220476	acyl-CoA oxidase 1
YNXT90	108221368	108222856	cullin 3B
SBV9CP	108223219	108225243	Ubiquitin ligase SCF complex subunit cullin n
IK9RDG	108235317	108243904	thyroid adenoma-associated protein homolog [Glycine max]
5E40C5	108245977	108252040	trypsin-like serine protease
G3YZJ0	108271368	108274153	NAC domain protein
X53HIH	108306074	108308125	myb transcription factor
Z2ZW8Z	108350392	108350712	Serine/threonine protein phosphatase family protein
C5T4VQ	108493992	108497087	Unknown protein
WKF5J8	108498323	108508142	structural maintenance of chromosomes 2
9G3TAM	108544298	108550986	starch synthase 2
0PDG3M	108590939	108601290	Reticulon family protein
U6BYIQ	108607889	108612203	diaminopimelate decarboxylase
H3QJL0	108612081	108615647	Cell wall protein Exp4 n
0CS5BR	108639260	108644855	polypyrimidine tract-binding protein 1
TPZJ2C	108652199	108656456	mitochondrial phosphate carrier protein 3
B2M8AQ	108656997	108660706	LRR and NB-ARC domain disease resistance protein
4BM18T	108711430	108712902	UDP-Glycosyltransferase superfamily protein
1J3CUB	108717435	108719624	UDP-Glycosyltransferase superfamily protein
TV481N	108744606	108752630	RNA-binding KH domain-containing protein
CK11CG	108765201	108768180	NAC domain protein
N2WF22	108768951	108776591	THO complex subunit 5 homolog [Glycine max]
CD1PG8	108798089	108801958	MYB transcription factor MYB60 [Glycine max]
CTE3SW	108815116	108817820	uncharacterized protein LOC102668182 [Glycine max]
NW2AGJ	108862920	108868172	Sterile alpha motif (SAM) domain-containing protein
AGM2GS	108870078	108874818	cystathionine gamma-synthase
WW7XLJ	108888641	108898038	RRP12-like protein
J3K16K	108903270	108908371	myb transcription factor
PI58T4	108977322	108978074	Unknown protein
UBS5GF	108978591	108979627	Unknown protein
549JJ1	108993196	108997313	replication factor-A carboxy-terminal domain protein
URIX0H	109000046	109002136	Unknown protein
E2LUKB	109044700	109050344	SPX domain gene 4
65UHA6	109048284	109049990	UDP-Glycosyltransferase superfamily protein
5QQS73	109057830	109058378	Unknown protein
2VE3ZY	109060780	109066340	emp24/gp25L/p24 family/GOLD family protein
Z5A5F8	109103279	109106497	Unknown protein
WFNE3B	109120901	109129733	Pentatricopeptide repeat (PPR) superfamily protein
AUQB01	109138886	109142062	uncharacterized protein At5g39570-like isoform X1 [Glycine max]
AR1S26	109154615	109160494	pectinesterase 11
7SZ544	109176636	109178684	DUF1997 family protein
V3120Y	109179212	109183529	Small nuclear ribonucleoprotein family protein
LDG5Z4	109195949	109199314	Vesicle transport v-SNARE family protein
IE4QSS	109203220	109203512	Macaca fascicularis brain cDNA clone: QflA-19312
X3NAFX	109216568	109222026	NF kappa B activating protein n
SN40SK	109234203	109244161	protein serine/threonine phosphatases
T9WCKL	109234206	109235360	ethylene-responsive transcription factor 7-like [Glycine max]
6E1X4T	109248577	109253722	uncharacterized protein LOC100807449 isoform X2 [Glycine max]
K9H5YP	109258843	109264557	Protein kinase superfamily protein
P8AW7B	109284986	109287539	WRKY family transcription factor family protein
WI0ZBZ	109324367	109325617	NAD-dependent epimerase/dehydratase family protein
664S68	109326091	109328176	CASP-like protein 7 [Glycine max]
WLS0EB	109329073	109336454	purple acid phosphatase 23
DSSH0H	109338901	109342334	uncharacterized protein LOC100791812 isoform X1 [Glycine max]
I4T7AK	109343569	109346700	uncharacterized protein LOC100808532 isoform X1 [Glycine max]
V1LFEB	109389665	109392523	blue copper protein-like [Glycine max]
A260G5	109392532	109395512	Pentatricopeptide repeat (PPR) superfamily protein
SP1H5F	109397408	109400405	DNA damage checkpoint protein n
VJF7LG	109404257	109406224	blue copper protein-like [Glycine max]
ICZJ7L	109413061	109417650	chorismate mutase 1
3ST4SV	109497133	109501259	Saccharopine dehydrogenase
JWLU7F	109501563	109507800	probable ubiquitin conjugation factor E4-like [Glycine max]
2KIY95	109517246	109518046	uncharacterized protein LOC100799346 isoform X4 [Glycine max]
7U9LX7	109518757	109522118	unknown protein
Z3IXSD	109571171	109571419	uncharacterized protein LOC102661803 [Glycine max]
QX6A8L	109571839	109572251	Unknown protein
GVJS70	109574856	109577232	circadian clock coupling factor ZGT
84WVAW	109579874	109582294	unknown protein
VT6Q76	109588701	109589650	Polyprotein n
V2J7EE	109603655	109610731	ERD (early-responsive to dehydration stress) family protein
A30NGG	109611507	109619949	ATP-dependent chaperone ClpB
ZZYB6I	109620669	109626867	probable galacturonosyltransferase 14-like [Glycine max]
I9N3Y5	109638119	109642525	elongator complex protein 5-like isoform X1 [Glycine max]
E3NNBV	109674779	109683384	glycogen/starch/alpha-glucan phosphorylase family protein
F33TLL	109683531	109686812	UDP-glucose 6-dehydrogenase family protein
882L60	109703741	109707202	TPX2 (targeting protein for Xklp2) protein family
HI5YN3	109708217	109710370	40S ribosomal protein S19-1
YS4MRY	109711270	109714001	Peptidyl-tRNA hydrolase family protein
SFT1LS	109745912	109750343	sterol C4-methyl oxidase 1-2
AG8095	109759347	109763086	biotin carboxyl carrier acetyl-CoA carboxylase
U2J8P8	109763023	109778880	DNA binding
6ZV37H	109826367	109833621	ribosome biogenesis protein WDR12 homolog [Glycine max]
2KLH73	109831217	109833525	UDP-Glycosyltransferase superfamily protein
IHD6K8	109856391	109860664	UDP-Glycosyltransferase superfamily protein
B8HNR5	109861476	109871298	UDP-glucosyltransferase family protein
MH5KD3	109879621	109885077	UDP-Glycosyltransferase superfamily protein
HDEZ1X	109907269	109908241	uncharacterized protein LOC100780312 [Glycine max]
Y37JRT	109916335	109925937	NAD(P)-binding Rossmann-fold superfamily protein
6BHY52	109925837	109926480	CDPK-related kinase
JA6J2D	109946683	109949858	UDP-Glycosyltransferase superfamily protein
EENF35	109964795	109969757	UDP-Glycosyltransferase superfamily protein
T86JB7	109998175	110001670	UDP-Glycosyltransferase superfamily protein
Q31TS8	110009961	110013299	UDP-Glycosyltransferase superfamily protein
0M4QFL	110025796	110026335	UDP-glucosyltransferase
G04LPI	110033316	110037008	uncharacterized protein LOC100785875 isoform X2 [Glycine max]
XRW29X	110038016	110039145	probable galacturonosyltransferase-like 9-like [Glycine max]
73GR1J	110046079	110048817	UDP-Glycosyltransferase superfamily protein
8DPT1W	110050209	110051407	UDP-Glycosyltransferase superfamily protein
I91L2A	110052200	110056300	UDP-glucosyltransferase
L0QN5H	110090325	110092440	UDP-Glycosyltransferase superfamily protein
MZ0SFA	110118203	110118902	UDP-glucosyltransferase family protein
2B7LY6	110120648	110121484	UDP-Glycosyltransferase superfamily protein
FPT8AU	110123722	110126558	UDP-Glycosyltransferase superfamily protein
PJ6ZH1	110148867	110150180	uncharacterized protein LOC100816026 isoform X1 [Glycine max]
X5N52Z	110151302	110152268	chlororespiratory reduction protein
1H4V42	110154181	110155819	uncharacterized protein LOC102669150 [Glycine max]
XHXR87	110225054	110228564	HXXXD-type acyl-transferase family protein
QX5S5X	110249818	110253243	Unknown protein
KX11UN	110257876	110265232	uncharacterized ATP-dependent helicase C29A10.10c-like isoform X2 [Glycine max]
N9U68C	110274281	110276042	transcription factor TCP2-like isoform X7 [Glycine max]
R6T8ZA	110285703	110287825	transcription initiation factor TFIID subunit 8-like [Glycine max]
8G7WAE	110288064	110292662	protein LONGIFOLIA 2-like isoform X6 [Glycine max]
I2S5RJ	110320072	110324816	NLI interacting factor-like phosphatase
C0VUU4	110326678	110329379	UDP-glycosyltransferase 74 F1
V07LAM	110377471	110383178	NLI interacting factor-like phosphatase
YMN08X	110408408	110411637	SPIRAL1-like1
NGU5W2	110415670	110418620	BAG family molecular chaperone regulator 6-like isoform X2 [Glycine max]
NQW8T9	110417477	110425411	uncharacterized protein LOC547764 isoform X2 [Glycine max]
6RE8G6	110437938	110440815	polygalacturonase QRT3-like [Glycine max]
C25U6B	110450658	110456507	PI-PLC X domain-containing protein At5g67130-like [Glycine max]
Y6E3CC	110458024	110459932	probable 3-beta-hydroxysteroid-Delta(8)
GI8EHX	110494807	110498044	uncharacterized protein LOC100527159 isoform X1 [Glycine max]
UY7AXN	110498541	110503074	mitochondrial substrate carrier family protein C-like [Glycine max]
LA1S8R	110553059	110556602	protein COBRA-like [Glycine max]
T9QV62	110556651	110560109	COBRA-like protein 4-like [Glycine max]
3TK0C1	110615391	110620953	N2
3RC294	110622332	110624641	alpha-1
48Y6QT	110635724	110638240	MMS19 nucleotide excision repair protein homolog isoform X2 [Glycine max]
R5KZJD	110640170	110647307	Cytochrome P450 superfamily protein
31R89H	110675764	110681599	Cytochrome P450 superfamily protein
QEQS5P	110699701	110700903	MEI2-like protein 5
PDEP62	110748665	110751604	Unknown protein
0T426R	110754737	110757476	probable 2-oxoglutarate/Fe(II)-dependent dioxygenase-like [Glycine max]
EQS1ID	110758641	110758974	Hyoscyamine 6 beta-hydroxylase n
LXP3AQ	110766550	110769905	unknown protein
C2BNNJ	110788182	110797271	MADS-box transcription factor family protein
9AY56M	110824788	110832283	MADS-box transcription factor 6 [Glycine max]
A3SJ0D	110850589	110855643	RING-finger ubiquitin ligase
X4HZ2T	110861562	110867044	proteasome subunit alpha type-7-A protein
JWHM9L	110871101	110873546	major pollen allergen Ole e 1-like [Glycine max]
HN1TIB	110879111	110881460	uncharacterized protein LOC102670209 [Glycine max]
06A0YN	110889965	110893916	uncharacterized protein At1g04910-like [Glycine max]
8V4C7Y	110910559	110915663	ATP binding / kinase/ protein serine / threonine kinase n
M92GQT	110937382	110942435	GDSL-like Lipase/Acylhydrolase superfamily protein
LLAS2D	110950848	110956477	GDSL-like Lipase/Acylhydrolase superfamily protein
WS718B	110959885	110962128	isopropylmalate dehydrogenase 2
RCMT0A	110971581	110973957	transmembrane amino acid transporter family protein
AQF1TQ	110979671	110994121	protein furry-like isoform X1 [Glycine max]
SFEY24	111002826	111005669	replication factor-A carboxy-terminal domain protein
99ED2B	111050832	111058845	ABC transporter family protein
TS08QV	111062910	111064255	unknown protein
X2JJCL	111070384	111071439	serine/threonine-protein phosphatase 7 long form homolog [Glycine max]
P83QBL	111104306	111104969	uncharacterized protein LOC102660192 isoform X1 [Glycine max]
53C6J2	111105624	111110689	RING finger protein 126-A-like [Glycine max]
3A37EK	111111684	111115096	FASCICLIN-like arabinogalactan protein 15 precursor
XQZ42W	111154286	111156935	Replication factor-A protein 1-related
MF78WR	111157870	111160865	TPX2 (targeting protein for Xklp2) protein family
U91BEN	111179404	111183535	calcium dependent protein kinase 1
W58RTV	111187988	111190768	Mal D 1-associated protein
VV6UAW	111193918	111194919	Unknown protein
AQHB6D	111201315	111213600	Polyketide cyclase/dehydrase and lipid transport superfamily protein
UYR1NF	111220032	111220271	Unknown protein
K0K91E	111222557	111223058	Dihydroneopterin aldolase
6V7NNJ	111224284	111230515	ubiquitin carboxyl-terminal hydrolase
XRVF7Y	111255281	111259221	uncharacterized protein LOC100815920 [Glycine max]
RI9D6L	111264191	111265802	MD-2-related lipid recognition domain-containing protein / ML domain-containing protein
HITK0G	111351581	111356009	nuclear transcription factor Y subunit A-10-like isoform X7 [Glycine max]
TII4IQ	111356246	111358198	RNA-binding protein 39-like [Glycine max]
X3LXDK	111358734	111362053	TatD related DNase
LWR4SS	111362950	111365871	syntaxin-121-like [Glycine max]
82TWMI	111376851	111377174	Zinc-binding ribosomal protein family protein
DCB2ZL	111401080	111404068	Unknown protein
GQX3NW	111440372	111442765	N-acetyltransferase ESCO2-like protein
W01EMI	111444341	111456006	thioredoxin domain-containing protein 9 homolog
ZDQ0NF	111470351	111478704	armadillo/beta-catenin-like repeat protein
EHSJ8W	111478882	111481993	mediator of RNA polymerase II transcription subunit 27-like isoform X3 [Glycine max]
U2205T	111491254	111495457	Protein kinase superfamily protein
6KTC2K	111551376	111558169	digalactosyldiacylglycerol synthase 1
MC9SJZ	111560717	111563637	aluminum-activated malate transporter 1
U0TDM7	111604078	111607734	BEL1-like homeodomain protein 1-like isoform X4 [Glycine max]
0FNG65	111607826	111609865	BTB/POZ domain-containing protein
HSP9XZ	111623103	111623594	uncharacterized protein LOC100817502 isoform X3 [Glycine max]
I4JV5I	111623631	111626060	uncharacterized protein LOC102662995 [Glycine max]
X6GJ02	111635329	111636212	Unknown protein
KT4HPP	111688012	111699384	trafficking protein particle complex subunit 8-like [Glycine max]
IYQQ1I	111699996	111701539	syntaxin of plants 124
KDQ7JK	111750981	111753657	Unknown protein
RE7MP5	111764815	111766167	Late embryogenesis abundant (LEA) hydroxyproline-rich glycoprotein family
R9W6MW	111775107	111776894	protein YLS9-like [Glycine max]
I6RG45	111778689	111783357	plasma membrane ATPase 4-like isoform 1 [Glycine max]
3IB3IU	111785371	111786066	protein YLS9 [Glycine max]
10W9XD	111791798	111797285	Photosystem II oxygen-evolving complex 23K protein n
1QMW5J	111792769	111797099	TGACG-sequence-specific DNA-binding protein TGA-1B n
LP3YY4	111807632	111811269	Single-stranded nucleic acid binding R3H protein
1F2INR	111814337	111815287	two-component response regulator ARR2-like isoform X1 [Glycine max]
GDL09X	111822480	111829215	peptidyl-prolyl cis-trans isomerases
US9TT4	111829273	111832040	Cyclin family protein
10LG66	111832862	111839582	rootletin-like isoform X3 [Glycine max]
2XB9EG	111877537	111880729	tubulin beta chain 2
TK2Q97	111891647	111896243	transcription elongation factor (TFIIS) family protein
1PS119	111936589	111938307	Unknown protein
W0ISQJ	111957561	111960829	F-box family protein
CJ2XLM	111961957	111965981	Ubiquitin-associated (UBA) protein
NB81DJ	111966302	111969490	dual specificity protein phosphatase-related
U0ATL0	111974773	111977864	unknown protein
2LKP7I	111984748	111990461	Protein kinase superfamily protein
M1WJK6	112005261	112011106	Transcription factor and DNA repair complex
752ZX1	112015618	112016956	transcription factor bHLH106-like [Glycine max]
66N4V9	112026152	112029532	Auxin efflux carrier family protein
6TGQ9A	112054566	112060066	hydroxymethylglutaryl-CoA lyase
56ZP6Z	112085955	112086708	GroES chaperonin
823PGR	112088041	112091997	serine carboxypeptidase-like 45
AS2KUM	112107210	112108710	transcription factor RADIALIS-like [Glycine max]
C6MU4Z	112131564	112134919	zinc ion binding
FSX0YI	112141696	112146809	Dehydrogenase/reductase SDR family member n
W4DS2P	112148485	112153847	protein kinase family protein
32T4T6	112183015	112186312	RING finger protein 38-like [Glycine max]
N71DPD	112201169	112201532	uncharacterized protein LOC100817502 isoform X3 [Glycine max]
ND6SLV	112269816	112273288	probable galacturonosyltransferase 9-like [Glycine max]
IDML3X	112274870	112276468	cytochrome c biogenesis protein family
L58W2K	112280910	112287741	sugar porter (SP) family MFS transporter
70FVHQ	112287439	112290540	uncharacterized protein LOC100789849 isoform X1 [Glycine max]
0M314Q	112291429	112302270	caffeoylshikimate esterase isoform X2 [Glycine max]
DUC516	112303671	112304057	glutamine dumper 1
KH4X6I	112328962	112335794	ribosome biogenesis GTP-binding protein YsxC
LV381L	112366389	112369217	zinc finger protein CONSTANS-LIKE 2-like [Glycine max]
UH4MW5	112379201	112383859	ATP binding/protein serine/threonine kinase [Glycine max]
C2LCIC	112408005	112416839	RING/FYVE/PHD zinc finger superfamily protein
FV9EQX	112417456	112423378	peroxisome biogenesis factor 10-like [Glycine max]
LNJ358	112425451	112427081	late embryogenesis abundant protein (LEA) family protein
YDQ82R	112427703	112431142	beta glucosidase 15
IEIY3V	112436124	112443544	beta glucosidase 13
M8ZBV6	112445428	112450237	Ypt/Rab-GAP domain of gyp1p superfamily protein
WZ0QPG	112453513	112469017	Disease resistance protein (CC-NBS-LRR class) family
0IZ382	112477463	112482691	carbon-nitrogen family hydrolase
BRNL8L	112486056	112489675	proline dehydrogenase
BFCK6T	112509018	112513460	ATP-dependent zinc metalloprotease FtsH-like [Glycine max]
VH0UID	112509388	112511176	Unknown protein
AIM0M3	112518670	112521744	protein YIF1B-like isoform X3 [Glycine max]
W6K4Y7	112529123	112531786	Protein of unknown function (DUF1262)
50L6WD	112546298	112549764	tryptophan synthase beta chain
VC1ZWY	112553954	112559228	protein FLX-like 1-like isoform X1 [Glycine max]
3TKD3Z	112560754	112565521	zinc finger (C3HC4-type RING finger) family protein / BRCT domain-containing protein
IG7GQE	112571033	112571254	uncharacterized protein LOC102670513 [Glycine max]
3U8Q93	112574214	112578676	protein YLS7-like [Glycine max]
TGNN96	112589717	112592079	protein YLS7-like [Glycine max]
AEQW57	112594356	112599422	unknown protein
QLZJ2Q	112616984	112619185	glycoside hydrolase family 81 protein
3M3YVQ	112619957	112622239	glycoside hydrolase family 81 protein
V4EKGG	112636268	112640304	RNA binding protein
ZW9JKZ	112695566	112729496	calcium-transporting ATPase 8
