# Supplementary material for: Whole‐genome resequencing‐based QTL‐seq identified AhTc1 gene encoding a R2R3‐MYB transcription factor controlling peanut purple testa colour
Source: Plant Biotechnol J. 2019 Jun 12;18(1):96–105. doi: 10.1111/pbi.13175 (PMC6920131; doi:10.1111/pbi.13175)
Supplement: Supplementary file 6 — Table S4 Top 30 enriched GO terms between pink and purple testa colour peanut varieties. [file PBI-18-96-s001.xlsx]

## Sheet: Sheet1
Table S4. The top 30 enriched GO terms between pink and purple testa color peanut varieties
Go id	Term	Level-1	Level-2	Candidate gene number	Total candidate gene number	Go term gene number	Go total gene number	Go rich ratio	P-value	Q-value
GO:0009611	response to wounding	biological_process	response to stimulus	11	597	25	14429	10.6344	1.45909e-09	1.44596e-06
GO:2000022	regulation of jasmonic acid mediated signaling pathway	biological_process	biological regulation	8	597	11	14429	17.5776	1.21232e-09	1.44596e-06
GO:0046906	tetrapyrrole binding	molecular_function	binding	59	926	619	21526	2.21571	9.6915e-09	6.40285e-06
GO:0020037	heme binding	molecular_function	binding	50	926	537	21526	2.16445	2.70818e-07	0.00013419
GO:0009966	regulation of signal transduction	biological_process	biological regulation	14	597	75	14429	4.51158	2.0122e-06	0.000569739
GO:0010646	regulation of cell communication	biological_process	biological regulation	14	597	75	14429	4.51158	2.0122e-06	0.000569739
GO:0023051	regulation of signaling	biological_process	biological regulation	14	597	75	14429	4.51158	2.0122e-06	0.000569739
GO:0046423	allene-oxide cyclase activity	molecular_function	catalytic activity	4	926	4	21526	23.2462	3.40325e-06	0.000843156
GO:0003714	transcription corepressor activity	molecular_function	transcription regulator activity	8	926	25	21526	7.43879	6.40177e-06	0.00140981
GO:0048046	apoplast	cellular_component	extracellular region	18	726	133	17784	3.31523	7.83127e-06	0.00155216
GO:0046983	protein dimerization activity	molecular_function	binding	46	926	540	21526	1.98023	8.85676e-06	0.00159583
GO:0031347	regulation of defense response	biological_process	biological regulation	8	597	28	14429	6.90548	1.22154e-05	0.00201758
GO:0016491	oxidoreductase activity	molecular_function	catalytic activity	155	926	2635	21526	1.36742	2.59592e-05	0.00388743
GO:0055081	anion homeostasis	biological_process	biological regulation	6	597	16	14429	9.06344	2.74592e-05	0.00388743
GO:0005576	extracellular region	cellular_component	extracellular region	44	726	573	17784	1.88101	4.54413e-05	0.00558834
GO:0010241	ent-kaurene oxidation to kaurenoic acid	biological_process	cellular process	3	597	3	14429	24.1692	7.04886e-05	0.00558834
GO:0030643	cellular phosphate ion homeostasis	biological_process	biological regulation	3	597	3	14429	24.1692	7.04886e-05	0.00558834
GO:0033331	ent-kaurene metabolic process	biological_process	cellular process	3	597	3	14429	24.1692	7.04886e-05	0.00558834
GO:0046475	glycerophospholipid catabolic process	biological_process	cellular process	3	597	3	14429	24.1692	7.04886e-05	0.00558834
GO:0048037	cofactor binding	molecular_function	binding	103	926	1638	21526	1.46176	5.98182e-05	0.00558834
GO:0055062	phosphate ion homeostasis	biological_process	biological regulation	3	597	3	14429	24.1692	7.04886e-05	0.00558834
GO:0072501	cellular divalent inorganic anion homeostasis	biological_process	biological regulation	3	597	3	14429	24.1692	7.04886e-05	0.00558834
GO:0072502	cellular trivalent inorganic anion homeostasis	biological_process	biological regulation	3	597	3	14429	24.1692	7.04886e-05	0.00558834
GO:0072505	divalent inorganic anion homeostasis	biological_process	biological regulation	3	597	3	14429	24.1692	7.04886e-05	0.00558834
GO:0072506	trivalent inorganic anion homeostasis	biological_process	biological regulation	3	597	3	14429	24.1692	7.04886e-05	0.00558834
GO:0008889	glycerophosphodiester phosphodiesterase activity	molecular_function	catalytic activity	3	926	3	21526	23.2462	7.93588e-05	0.00604958
GO:0009975	cyclase activity	molecular_function	catalytic activity	4	926	7	21526	13.2836	0.000107298	0.00787651
GO:0005506	iron ion binding	molecular_function	binding	38	926	466	21526	1.89561	0.000130901	0.00926591
GO:0010333	terpene synthase activity	molecular_function	catalytic activity	7	926	28	21526	5.81156	0.000142643	0.00968687
GO:0046527	glucosyltransferase activity	molecular_function	catalytic activity	25	926	259	21526	2.24384	0.000146623	0.00968687
